# Supplementary material for: Amomum tsaoko extract from Nujiang alleviates DSS-induced colitis through inhibiting necroptosis
Source: Front Cell Dev Biol. 2026 Feb 26;14:1768630. doi: 10.3389/fcell.2026.1768630 (PMC12979518; doi:10.3389/fcell.2026.1768630)
Supplement: Supplementary file 1 [file DataSheet3.csv]

Gene Symbol	Description	Category	Uniprot ID	Gifts	GC Id	Relevance score	GeneCards Link
RIPK1	Receptor Interacting Serine/Threonine Kinase 1	Protein Coding	Q13546	59	GC06P006449	21.5227203369141	https://www.genecards.org/cgi-bin/carddisp.pl?gene=RIPK1
MLKL	Mixed Lineage Kinase Domain Like Pseudokinase	Protein Coding	Q8NB16	51	GC16M074829	18.9975204467773	https://www.genecards.org/cgi-bin/carddisp.pl?gene=MLKL
RIPK3	Receptor Interacting Serine/Threonine Kinase 3	Protein Coding	Q9Y572	52	GC14M024336	18.752857208252	https://www.genecards.org/cgi-bin/carddisp.pl?gene=RIPK3
ZBP1	Z-DNA Binding Protein 1	Protein Coding	Q9H171	50	GC20M057603	11.5960206985474	https://www.genecards.org/cgi-bin/carddisp.pl?gene=ZBP1
CASP8	Caspase 8	Protein Coding	Q14790	61	GC02P201233	7.77637577056885	https://www.genecards.org/cgi-bin/carddisp.pl?gene=CASP8
TNF	Tumor Necrosis Factor	Protein Coding	P01375	61	GC06P134820	5.81463432312012	https://www.genecards.org/cgi-bin/carddisp.pl?gene=TNF
TMX2-CTNND1	TMX2-CTNND1 Readthrough (NMD Candidate)	RNA Gene		23	GC11P057712	4.45273208618164	https://www.genecards.org/cgi-bin/carddisp.pl?gene=TMX2-CTNND1
SOD2-OT1	SOD2 Overlapping Transcript 1	RNA Gene		18	GC06M159772	4.39079904556274	https://www.genecards.org/cgi-bin/carddisp.pl?gene=SOD2-OT1
BDNF-AS	BDNF Antisense RNA	RNA Gene		29	GC11P027466	4.11994647979736	https://www.genecards.org/cgi-bin/carddisp.pl?gene=BDNF-AS
CYLD	CYLD Lysine 63 Deubiquitinase	Protein Coding	Q9NQC7	56	GC16P050742	4.07507419586182	https://www.genecards.org/cgi-bin/carddisp.pl?gene=CYLD
MAP3K7	Mitogen-Activated Protein Kinase Kinase Kinase 7	Protein Coding	O43318	59	GC06M090513	3.86660528182983	https://www.genecards.org/cgi-bin/carddisp.pl?gene=MAP3K7
ITPK1	Inositol-Tetrakisphosphate 1-Kinase	Protein Coding	Q13572	47	GC14M092936	3.72103404998779	https://www.genecards.org/cgi-bin/carddisp.pl?gene=ITPK1
IPMK	Inositol Polyphosphate Multikinase	Protein Coding	Q8NFU5	41	GC10M058191	3.72103404998779	https://www.genecards.org/cgi-bin/carddisp.pl?gene=IPMK
CASP6	Caspase 6	Protein Coding	P55212	57	GC04M109688	3.18528032302856	https://www.genecards.org/cgi-bin/carddisp.pl?gene=CASP6
TRPM7	Transient Receptor Potential Cation Channel Subfamily M Member 7	Protein Coding	Q96QT4	51	GC15M050552	3.16177845001221	https://www.genecards.org/cgi-bin/carddisp.pl?gene=TRPM7
MIR500A	MicroRNA 500a	RNA Gene		21	GC0XP050008	3.00675058364868	https://www.genecards.org/cgi-bin/carddisp.pl?gene=MIR500A
FADD	Fas Associated Via Death Domain	Protein Coding	Q13158	54	GC11P070203	3.00458455085754	https://www.genecards.org/cgi-bin/carddisp.pl?gene=FADD
MIR7-3HG	MIR7-3 Host Gene	RNA Gene	Q8N6C7	34	GC19P112015	2.89244747161865	https://www.genecards.org/cgi-bin/carddisp.pl?gene=MIR7-3HG
MIR425	MicroRNA 425	RNA Gene		27	GC03M053709	2.88858366012573	https://www.genecards.org/cgi-bin/carddisp.pl?gene=MIR425
LINC01672	Long Intergenic Non-Protein Coding RNA 1672	RNA Gene		19	GC01P020797	2.8221378326416	https://www.genecards.org/cgi-bin/carddisp.pl?gene=LINC01672
PELI1	Pellino E3 Ubiquitin Protein Ligase 1	Protein Coding	Q96FA3	47	GC02M064092	2.77547931671143	https://www.genecards.org/cgi-bin/carddisp.pl?gene=PELI1
CRMA	Cardiomyocyte Maturation Associated LncRNA	RNA Gene		21	GC20M062657	2.73663902282715	https://www.genecards.org/cgi-bin/carddisp.pl?gene=CRMA
HMGB1	High Mobility Group Box 1	Protein Coding	P09429	57	GC13M030456	2.73577642440796	https://www.genecards.org/cgi-bin/carddisp.pl?gene=HMGB1
PGLYRP1	Peptidoglycan Recognition Protein 1	Protein Coding	O75594	46	GC19M092950	2.69500041007996	https://www.genecards.org/cgi-bin/carddisp.pl?gene=PGLYRP1
PVT1	Pvt1 Oncogene	RNA Gene		32	GC08P128109	2.68467664718628	https://www.genecards.org/cgi-bin/carddisp.pl?gene=PVT1
TP53	Tumor Protein P53	Protein Coding	P04637	62	GC17M007661	2.67030882835388	https://www.genecards.org/cgi-bin/carddisp.pl?gene=TP53
SPATA2	Spermatogenesis Associated 2	Protein Coding	Q9UM82	41	GC20M049903	2.52924251556396	https://www.genecards.org/cgi-bin/carddisp.pl?gene=SPATA2
CERNA3	Competing Endogenous LncRNA 3 For MiR-645	RNA Gene		19	GC08P056323	2.52565598487854	https://www.genecards.org/cgi-bin/carddisp.pl?gene=CERNA3
MIR141	MicroRNA 141	RNA Gene		29	GC12P038996	2.48668479919434	https://www.genecards.org/cgi-bin/carddisp.pl?gene=MIR141
MIR200A	MicroRNA 200a	RNA Gene		27	GC01P020464	2.48668479919434	https://www.genecards.org/cgi-bin/carddisp.pl?gene=MIR200A
STING1	Stimulator Of Interferon Response CGAMP Interactor 1	Protein Coding	Q86WV6	50	GC05M139492	2.42584848403931	https://www.genecards.org/cgi-bin/carddisp.pl?gene=STING1
SIRT3	Sirtuin 3	Protein Coding	Q9NTG7	56	GC11M000215	2.42297792434692	https://www.genecards.org/cgi-bin/carddisp.pl?gene=SIRT3
TNIP1	TNFAIP3 Interacting Protein 1	Protein Coding	Q15025	47	GC05M151029	2.40722393989563	https://www.genecards.org/cgi-bin/carddisp.pl?gene=TNIP1
MIR148A	MicroRNA 148a	RNA Gene		27	GC07M025950	2.40722393989563	https://www.genecards.org/cgi-bin/carddisp.pl?gene=MIR148A
TRC-GCA24-1	TRNA-Cys (GCA) 24-1	RNA Gene		11	GC17M077502	2.3737678527832	https://www.genecards.org/cgi-bin/carddisp.pl?gene=TRC-GCA24-1
MEG3	Maternally Expressed 3	RNA Gene		34	GC14P116735	2.34779119491577	https://www.genecards.org/cgi-bin/carddisp.pl?gene=MEG3
LINC00861	Long Intergenic Non-Protein Coding RNA 861	RNA Gene		17	GC08M136024	2.28961896896362	https://www.genecards.org/cgi-bin/carddisp.pl?gene=LINC00861
SIRT2	Sirtuin 2	Protein Coding	Q8IXJ6	56	GC19M038878	2.2715048789978	https://www.genecards.org/cgi-bin/carddisp.pl?gene=SIRT2
LINC02605	Long Intergenic Non-Protein Coding RNA 2605	RNA Gene		18	GC08P078838	2.26187467575073	https://www.genecards.org/cgi-bin/carddisp.pl?gene=LINC02605
SNHG1	Small Nucleolar RNA Host Gene 1	RNA Gene		28	GC11M125254	2.24046897888184	https://www.genecards.org/cgi-bin/carddisp.pl?gene=SNHG1
TNFRSF1A	TNF Receptor Superfamily Member 1A	Protein Coding	P19438	59	GC12M006328	2.2223699092865	https://www.genecards.org/cgi-bin/carddisp.pl?gene=TNFRSF1A
H19	H19 Imprinted Maternally Expressed Transcript	RNA Gene		34	GC11M001995	2.20838499069214	https://www.genecards.org/cgi-bin/carddisp.pl?gene=H19
TLR4	Toll Like Receptor 4	Protein Coding	O00206	60	GC09P117704	2.16089367866516	https://www.genecards.org/cgi-bin/carddisp.pl?gene=TLR4
BIRC2	Baculoviral IAP Repeat Containing 2	Protein Coding	Q13490	56	GC11P102347	2.16014933586121	https://www.genecards.org/cgi-bin/carddisp.pl?gene=BIRC2
LINC00665	Long Intergenic Non-Protein Coding RNA 665	RNA Gene		20	GC19M094158	2.15020227432251	https://www.genecards.org/cgi-bin/carddisp.pl?gene=LINC00665
LINC01355	Long Intergenic Non-Protein Coding RNA 1355	RNA Gene		15	GC01M023281	2.14110326766968	https://www.genecards.org/cgi-bin/carddisp.pl?gene=LINC01355
MIR223	MicroRNA 223	RNA Gene		29	GC0XP066018	2.05441808700562	https://www.genecards.org/cgi-bin/carddisp.pl?gene=MIR223
MIR331	MicroRNA 331	RNA Gene		27	GC12P095308	2.05441808700562	https://www.genecards.org/cgi-bin/carddisp.pl?gene=MIR331
BIRC3	Baculoviral IAP Repeat Containing 3	Protein Coding	Q13489	54	GC11P102317	2.04435539245605	https://www.genecards.org/cgi-bin/carddisp.pl?gene=BIRC3
TNFAIP3	TNF Alpha Induced Protein 3	Protein Coding	P21580	57	GC06P137866	2.02573084831238	https://www.genecards.org/cgi-bin/carddisp.pl?gene=TNFAIP3
SCARNA5	Small Cajal Body-Specific RNA 5	RNA Gene		23	GC02P233275	2.01688933372498	https://www.genecards.org/cgi-bin/carddisp.pl?gene=SCARNA5
UCHL1	Ubiquitin C-Terminal Hydrolase L1	Protein Coding	P09936	61	GC04P041256	2.00655007362366	https://www.genecards.org/cgi-bin/carddisp.pl?gene=UCHL1
MIR181D	MicroRNA 181d	RNA Gene		26	GC19P013874	2.00508546829224	https://www.genecards.org/cgi-bin/carddisp.pl?gene=MIR181D
AXL	AXL Receptor Tyrosine Kinase	Protein Coding	P30530	60	GC19P041219	1.97835302352905	https://www.genecards.org/cgi-bin/carddisp.pl?gene=AXL
MERTK	MER Proto-Oncogene, Tyrosine Kinase	Protein Coding	Q12866	59	GC02P111898	1.97835302352905	https://www.genecards.org/cgi-bin/carddisp.pl?gene=MERTK
TYRO3	TYRO3 Protein Tyrosine Kinase	Protein Coding	Q06418	56	GC15P041557	1.97835302352905	https://www.genecards.org/cgi-bin/carddisp.pl?gene=TYRO3
SLC39A7	Solute Carrier Family 39 Member 7	Protein Coding	Q92504	50	GC06P033200	1.97835302352905	https://www.genecards.org/cgi-bin/carddisp.pl?gene=SLC39A7
SFTPA1	Surfactant Protein A1	Protein Coding	Q8IWL2	53	GC10P112479	1.96907961368561	https://www.genecards.org/cgi-bin/carddisp.pl?gene=SFTPA1
MIR181A1	MicroRNA 181a-1	RNA Gene		26	GC01M198860	1.94989061355591	https://www.genecards.org/cgi-bin/carddisp.pl?gene=MIR181A1
MIR16-1	MicroRNA 16-1	RNA Gene		26	GC13M050048	1.94509172439575	https://www.genecards.org/cgi-bin/carddisp.pl?gene=MIR16-1
LINC01094	Long Intergenic Non-Protein Coding RNA 1094	RNA Gene		20	GC04P078963	1.94509172439575	https://www.genecards.org/cgi-bin/carddisp.pl?gene=LINC01094
MEFV	MEFV Innate Immunity Regulator, Pyrin	Protein Coding	O15553	53	GC16M020459	1.94071698188782	https://www.genecards.org/cgi-bin/carddisp.pl?gene=MEFV
AIM2	Absent In Melanoma 2	Protein Coding	O14862	50	GC01M161299	1.94071698188782	https://www.genecards.org/cgi-bin/carddisp.pl?gene=AIM2
TRAF2	TNF Receptor Associated Factor 2	Protein Coding	Q12933	54	GC09P136881	1.93464374542236	https://www.genecards.org/cgi-bin/carddisp.pl?gene=TRAF2
SERTAD1	SERTA Domain Containing 1	Protein Coding	Q9UHV2	43	GC19M040421	1.92305278778076	https://www.genecards.org/cgi-bin/carddisp.pl?gene=SERTAD1
NFKB1	Nuclear Factor Kappa B Subunit 1	Protein Coding	P19838	61	GC04P102501	1.90007472038269	https://www.genecards.org/cgi-bin/carddisp.pl?gene=NFKB1
ZFAS1	ZNFX1 Antisense RNA 1	RNA Gene		28	GC20P049276	1.90007472038269	https://www.genecards.org/cgi-bin/carddisp.pl?gene=ZFAS1
CFLAR	CASP8 And FADD Like Apoptosis Regulator	Protein Coding	O15519	53	GC02P201527	1.89888656139374	https://www.genecards.org/cgi-bin/carddisp.pl?gene=CFLAR
PGR-AS1	PGR Antisense RNA 1	RNA Gene		18	GC11P101131	1.88404750823975	https://www.genecards.org/cgi-bin/carddisp.pl?gene=PGR-AS1
MIR21	MicroRNA 21	RNA Gene		31	GC17P112757	1.88026201725006	https://www.genecards.org/cgi-bin/carddisp.pl?gene=MIR21
XIST	X Inactive Specific Transcript	RNA Gene		31	GC0XM073820	1.87602615356445	https://www.genecards.org/cgi-bin/carddisp.pl?gene=XIST
ZKSCAN2-DT	ZKSCAN2 Divergent Transcript	RNA Gene		11	GC16P095208	1.87602615356445	https://www.genecards.org/cgi-bin/carddisp.pl?gene=ZKSCAN2-DT
FAS	Fas Cell Surface Death Receptor	Protein Coding	P25445	59	GC10P109381	1.86108112335205	https://www.genecards.org/cgi-bin/carddisp.pl?gene=FAS
GAS5	Growth Arrest Specific 5	RNA Gene		31	GC01M173947	1.86108112335205	https://www.genecards.org/cgi-bin/carddisp.pl?gene=GAS5
CTSB	Cathepsin B	Protein Coding	P07858	60	GC08M011842	1.85074186325073	https://www.genecards.org/cgi-bin/carddisp.pl?gene=CTSB
MAPK14	Mitogen-Activated Protein Kinase 14	Protein Coding	Q16539	60	GC06P134977	1.85074186325073	https://www.genecards.org/cgi-bin/carddisp.pl?gene=MAPK14
MIR155	MicroRNA 155	RNA Gene		29	GC21P025573	1.85074186325073	https://www.genecards.org/cgi-bin/carddisp.pl?gene=MIR155
KCNQ1OT1	KCNQ1 Opposite Strand/Antisense Transcript 1	RNA Gene		34	GC11M011926	1.84129095077515	https://www.genecards.org/cgi-bin/carddisp.pl?gene=KCNQ1OT1
HCG27	HLA Complex Group 27	RNA Gene		22	GC06P031197	1.84129095077515	https://www.genecards.org/cgi-bin/carddisp.pl?gene=HCG27
MIR214	MicroRNA 214	RNA Gene		29	GC01M172234	1.82400941848755	https://www.genecards.org/cgi-bin/carddisp.pl?gene=MIR214
MIR22	MicroRNA 22	RNA Gene		29	GC17M001713	1.82400941848755	https://www.genecards.org/cgi-bin/carddisp.pl?gene=MIR22
MIR221	MicroRNA 221	RNA Gene		27	GC0XM045746	1.82400941848755	https://www.genecards.org/cgi-bin/carddisp.pl?gene=MIR221
MIR101-1	MicroRNA 101-1	RNA Gene		26	GC01M065058	1.82400941848755	https://www.genecards.org/cgi-bin/carddisp.pl?gene=MIR101-1
TRAF5	TNF Receptor Associated Factor 5	Protein Coding	O00463	49	GC01P211326	1.80752873420715	https://www.genecards.org/cgi-bin/carddisp.pl?gene=TRAF5
AIFM1	Apoptosis Inducing Factor Mitochondria Associated 1	Protein Coding	O95831	59	GC0XM130129	1.79962277412415	https://www.genecards.org/cgi-bin/carddisp.pl?gene=AIFM1
LINC01871	Long Intergenic Non-Protein Coding RNA 1871	RNA Gene		11	GC02P007723	1.79554712772369	https://www.genecards.org/cgi-bin/carddisp.pl?gene=LINC01871
PWAR4	Prader Willi/Angelman Region RNA 4	RNA Gene		15	GC15P025211	1.78136932849884	https://www.genecards.org/cgi-bin/carddisp.pl?gene=PWAR4
SNHG7	Small Nucleolar RNA Host Gene 7	RNA Gene		29	GC09M138725	1.70527303218842	https://www.genecards.org/cgi-bin/carddisp.pl?gene=SNHG7
TRADD	TNFRSF1A Associated Via Death Domain	Protein Coding	Q15628	51	GC16M067154	1.67027115821838	https://www.genecards.org/cgi-bin/carddisp.pl?gene=TRADD
GSK3B	Glycogen Synthase Kinase 3 Beta	Protein Coding	P49841	59	GC03M119821	1.65318512916565	https://www.genecards.org/cgi-bin/carddisp.pl?gene=GSK3B
XIAP	X-Linked Inhibitor Of Apoptosis	Protein Coding	P98170	60	GC0XP123859	1.64906477928162	https://www.genecards.org/cgi-bin/carddisp.pl?gene=XIAP
ADAR	Adenosine Deaminase RNA Specific	Protein Coding	P55265	54	GC01M160957	1.62328457832336	https://www.genecards.org/cgi-bin/carddisp.pl?gene=ADAR
CGAS	Cyclic GMP-AMP Synthase	Protein Coding	Q8N884	44	GC06M094311	1.62328457832336	https://www.genecards.org/cgi-bin/carddisp.pl?gene=CGAS
MYC	MYC Proto-Oncogene, BHLH Transcription Factor	Protein Coding	P01106	61	GC08P127735	1.60404777526855	https://www.genecards.org/cgi-bin/carddisp.pl?gene=MYC
TNIP3	TNFAIP3 Interacting Protein 3	Protein Coding	Q96KP6	39	GC04M121131	1.60404777526855	https://www.genecards.org/cgi-bin/carddisp.pl?gene=TNIP3
MIR495	MicroRNA 495	RNA Gene		23	GC14P116772	1.60404777526855	https://www.genecards.org/cgi-bin/carddisp.pl?gene=MIR495
MIR498	MicroRNA 498	RNA Gene		23	GC19P113645	1.60404777526855	https://www.genecards.org/cgi-bin/carddisp.pl?gene=MIR498
MIR383	MicroRNA 383	RNA Gene		21	GC08M014853	1.60404777526855	https://www.genecards.org/cgi-bin/carddisp.pl?gene=MIR383
MIR496	MicroRNA 496	RNA Gene		16	GC14P116773	1.60404777526855	https://www.genecards.org/cgi-bin/carddisp.pl?gene=MIR496
MIR3163	MicroRNA 3163	RNA Gene		12	GC11M066934	1.60404777526855	https://www.genecards.org/cgi-bin/carddisp.pl?gene=MIR3163
GJB1	Gap Junction Protein Beta 1	Protein Coding	P08034	55	GC0XP071212	1.57999920845032	https://www.genecards.org/cgi-bin/carddisp.pl?gene=GJB1
LINC00511	Long Intergenic Non-Protein Coding RNA 511	RNA Gene		23	GC17M078930	1.57999920845032	https://www.genecards.org/cgi-bin/carddisp.pl?gene=LINC00511
LINC00426	Long Intergenic Non-Protein Coding RNA 426	RNA Gene		21	GC13M030551	1.57999920845032	https://www.genecards.org/cgi-bin/carddisp.pl?gene=LINC00426
SRD5A3-AS1	SRD5A3 Antisense RNA 1	RNA Gene		19	GC04M055363	1.57999920845032	https://www.genecards.org/cgi-bin/carddisp.pl?gene=SRD5A3-AS1
RAP2C-AS1	RAP2C Antisense RNA 1	RNA Gene		15	GC0XP132217	1.57999920845032	https://www.genecards.org/cgi-bin/carddisp.pl?gene=RAP2C-AS1
RNF139-DT	RNF139 Divergent Transcript	RNA Gene		14	GC08M124637	1.57999920845032	https://www.genecards.org/cgi-bin/carddisp.pl?gene=RNF139-DT
NINJ1	Ninjurin 1	Protein Coding	Q92982	44	GC09M093121	1.56809866428375	https://www.genecards.org/cgi-bin/carddisp.pl?gene=NINJ1
NINJ2	Ninjurin 2	Protein Coding	Q9NZG7	41	GC12M000564	1.56809866428375	https://www.genecards.org/cgi-bin/carddisp.pl?gene=NINJ2
KLHDC10	Kelch Domain Containing 10	Protein Coding	Q6PID8	39	GC07P130070	1.56809866428375	https://www.genecards.org/cgi-bin/carddisp.pl?gene=KLHDC10
DNM1L	Dynamin 1 Like	Protein Coding	O00429	57	GC12P032679	1.5547149181366	https://www.genecards.org/cgi-bin/carddisp.pl?gene=DNM1L
PTGES3	Prostaglandin E Synthase 3	Protein Coding	Q15185	52	GC12M059281	1.5547149181366	https://www.genecards.org/cgi-bin/carddisp.pl?gene=PTGES3
UVRAG	UV Radiation Resistance Associated	Protein Coding	Q9P2Y5	48	GC11P075815	1.5547149181366	https://www.genecards.org/cgi-bin/carddisp.pl?gene=UVRAG
MIR324	MicroRNA 324	RNA Gene		28	GC17M007223	1.5547149181366	https://www.genecards.org/cgi-bin/carddisp.pl?gene=MIR324
JUN	Jun Proto-Oncogene, AP-1 Transcription Factor Subunit	Protein Coding	P05412	58	GC01M058780	1.52798247337341	https://www.genecards.org/cgi-bin/carddisp.pl?gene=JUN
MYD88	MYD88 Innate Immune Signal Transduction Adaptor	Protein Coding	Q99836	57	GC03P038290	1.52798247337341	https://www.genecards.org/cgi-bin/carddisp.pl?gene=MYD88
BRD4	Bromodomain Containing 4	Protein Coding	O60885	55	GC19M092256	1.52798247337341	https://www.genecards.org/cgi-bin/carddisp.pl?gene=BRD4
IRX2-DT	IRX2 Divergent Transcript	RNA Gene	Q86SI9	34	GC05P002751	1.52798247337341	https://www.genecards.org/cgi-bin/carddisp.pl?gene=IRX2-DT
MIR193A	MicroRNA 193a	RNA Gene		27	GC17P031559	1.52798247337341	https://www.genecards.org/cgi-bin/carddisp.pl?gene=MIR193A
MIR381	MicroRNA 381	RNA Gene		26	GC14P116759	1.52798247337341	https://www.genecards.org/cgi-bin/carddisp.pl?gene=MIR381
MIR7-3	MicroRNA 7-3	RNA Gene		23	GC19P004770	1.52798247337341	https://www.genecards.org/cgi-bin/carddisp.pl?gene=MIR7-3
SLCO4A1-AS1	SLCO4A1 Antisense RNA 1	RNA Gene		16	GC20M062667	1.52798247337341	https://www.genecards.org/cgi-bin/carddisp.pl?gene=SLCO4A1-AS1
LINC01303	Long Intergenic Non-Protein Coding RNA 1303	RNA Gene		14	GC14M061557	1.52798247337341	https://www.genecards.org/cgi-bin/carddisp.pl?gene=LINC01303
AREL1	Apoptosis Resistant E3 Ubiquitin Protein Ligase 1	Protein Coding	O15033	44	GC14M074653	1.5034077167511	https://www.genecards.org/cgi-bin/carddisp.pl?gene=AREL1
NLRP3	NLR Family Pyrin Domain Containing 3	Protein Coding	Q96P20	57	GC01P247416	1.49952018260956	https://www.genecards.org/cgi-bin/carddisp.pl?gene=NLRP3
RB1	RB Transcriptional Corepressor 1	Protein Coding	P06400	57	GC13P048303	1.49952018260956	https://www.genecards.org/cgi-bin/carddisp.pl?gene=RB1
TRAF6	TNF Receptor Associated Factor 6	Protein Coding	Q9Y4K3	55	GC11M036467	1.49952018260956	https://www.genecards.org/cgi-bin/carddisp.pl?gene=TRAF6
CD274	CD274 Molecule	Protein Coding	Q9NZQ7	54	GC09P005450	1.49952018260956	https://www.genecards.org/cgi-bin/carddisp.pl?gene=CD274
HSPA4	Heat Shock Protein Family A (Hsp70) Member 4	Protein Coding	P34932	52	GC05P133062	1.49952018260956	https://www.genecards.org/cgi-bin/carddisp.pl?gene=HSPA4
PIK3R3	Phosphoinositide-3-Kinase Regulatory Subunit 3	Protein Coding	Q92569	52	GC01M046041	1.49952018260956	https://www.genecards.org/cgi-bin/carddisp.pl?gene=PIK3R3
PPP6C	Protein Phosphatase 6 Catalytic Subunit	Protein Coding	O00743	50	GC09M125200	1.49952018260956	https://www.genecards.org/cgi-bin/carddisp.pl?gene=PPP6C
BNIP3	BCL2 Interacting Protein 3	Protein Coding	Q12983	49	GC10M131966	1.49952018260956	https://www.genecards.org/cgi-bin/carddisp.pl?gene=BNIP3
SNHG14	Small Nucleolar RNA Host Gene 14	RNA Gene		24	GC15P156537	1.49952018260956	https://www.genecards.org/cgi-bin/carddisp.pl?gene=SNHG14
FAM13A-AS1	FAM13A Antisense RNA 1	RNA Gene		19	GC04P088709	1.49952018260956	https://www.genecards.org/cgi-bin/carddisp.pl?gene=FAM13A-AS1
LINC00900	Long Intergenic Non-Protein Coding RNA 900	RNA Gene		15	GC11M126457	1.49952018260956	https://www.genecards.org/cgi-bin/carddisp.pl?gene=LINC00900
MT-TP	Mitochondrially Encoded TRNA-Pro (CCN)	RNA Gene		15	GCMTM015957	1.49952018260956	https://www.genecards.org/cgi-bin/carddisp.pl?gene=MT-TP
IKBKB	Inhibitor Of Nuclear Factor Kappa B Kinase Subunit Beta	Protein Coding	O14920	62	GC08P042271	1.46894097328186	https://www.genecards.org/cgi-bin/carddisp.pl?gene=IKBKB
GJA1	Gap Junction Protein Alpha 1	Protein Coding	P17302	59	GC06P136245	1.46894097328186	https://www.genecards.org/cgi-bin/carddisp.pl?gene=GJA1
DAPK1	Death Associated Protein Kinase 1	Protein Coding	P53355	57	GC09P087497	1.46894097328186	https://www.genecards.org/cgi-bin/carddisp.pl?gene=DAPK1
FKBP1A	FKBP Prolyl Isomerase 1A	Protein Coding	P62942	56	GC20M001369	1.46894097328186	https://www.genecards.org/cgi-bin/carddisp.pl?gene=FKBP1A
BECN1	Beclin 1	Protein Coding	Q14457	55	GC17M042810	1.46894097328186	https://www.genecards.org/cgi-bin/carddisp.pl?gene=BECN1
FUNDC1	FUN14 Domain Containing 1	Protein Coding	Q8IVP5	43	GC0XM044523	1.46894097328186	https://www.genecards.org/cgi-bin/carddisp.pl?gene=FUNDC1
BCL2	BCL2 Apoptosis Regulator	Protein Coding	P10415	59	GC18M063123	1.45139110088348	https://www.genecards.org/cgi-bin/carddisp.pl?gene=BCL2
LASTR	LncRNA Associated With SART3 Regulation Of Splicing	RNA Gene		12	GC10M005605	1.45139110088348	https://www.genecards.org/cgi-bin/carddisp.pl?gene=LASTR
LINC03058	Long Intergenic Non-Protein Coding RNA 3058	RNA Gene		11	GC14P046522	1.45139110088348	https://www.genecards.org/cgi-bin/carddisp.pl?gene=LINC03058
EZH2	Enhancer Of Zeste 2 Polycomb Repressive Complex 2 Subunit	Protein Coding	Q15910	61	GC07M148807	1.43568813800812	https://www.genecards.org/cgi-bin/carddisp.pl?gene=EZH2
NFE2L2	NFE2 Like BZIP Transcription Factor 2	Protein Coding	Q16236	60	GC02M177227	1.43568813800812	https://www.genecards.org/cgi-bin/carddisp.pl?gene=NFE2L2
CHMP4B	Charged Multivesicular Body Protein 4B	Protein Coding	Q9H444	51	GC20P040781	1.43568813800812	https://www.genecards.org/cgi-bin/carddisp.pl?gene=CHMP4B
CXCL5	C-X-C Motif Chemokine Ligand 5	Protein Coding	P42830	48	GC04M073995	1.43568813800812	https://www.genecards.org/cgi-bin/carddisp.pl?gene=CXCL5
BNIP3L	BCL2 Interacting Protein 3 Like	Protein Coding	O60238	47	GC08P026383	1.43568813800812	https://www.genecards.org/cgi-bin/carddisp.pl?gene=BNIP3L
IL32	Interleukin 32	Protein Coding	P24001	47	GC16P080471	1.43568813800812	https://www.genecards.org/cgi-bin/carddisp.pl?gene=IL32
LINC00472	Long Intergenic Non-Protein Coding RNA 472	RNA Gene	Q9H8W2	34	GC06M095320	1.43568813800812	https://www.genecards.org/cgi-bin/carddisp.pl?gene=LINC00472
MIR29B1	MicroRNA 29b-1	RNA Gene		28	GC07M130877	1.43568813800812	https://www.genecards.org/cgi-bin/carddisp.pl?gene=MIR29B1
C8orf44	Chromosome 8 Putative Open Reading Frame 44	RNA Gene	Q96CB5	25	GC08P066648	1.43568813800812	https://www.genecards.org/cgi-bin/carddisp.pl?gene=C8orf44
ZNF436-AS1	ZNF436 Antisense RNA 1	RNA Gene	Q8NC38	21	GC01P023368	1.43568813800812	https://www.genecards.org/cgi-bin/carddisp.pl?gene=ZNF436-AS1
MAP3K14-AS1	MAP3K14 Antisense RNA 1	RNA Gene		18	GC17P112417	1.43568813800812	https://www.genecards.org/cgi-bin/carddisp.pl?gene=MAP3K14-AS1
LINC01936	Long Intergenic Non-Protein Coding RNA 1936	RNA Gene		15	GC02P030332	1.43568813800812	https://www.genecards.org/cgi-bin/carddisp.pl?gene=LINC01936
LINC01833	Long Intergenic Non-Protein Coding RNA 1833	RNA Gene		13	GC02M044921	1.43568813800812	https://www.genecards.org/cgi-bin/carddisp.pl?gene=LINC01833
STAG3L5P-PVRIG2P-PILRB	STAG3L5P-PVRIG2P-PILRB Readthrough	RNA Gene		13	GC07P100336	1.43568813800812	https://www.genecards.org/cgi-bin/carddisp.pl?gene=STAG3L5P-PVRIG2P-PILRB
DDIT3	DNA Damage Inducible Transcript 3	Protein Coding	P35638	55	GC12M057516	1.39890682697296	https://www.genecards.org/cgi-bin/carddisp.pl?gene=DDIT3
LGALS3	Galectin 3	Protein Coding	P17931	53	GC14P055124	1.39890682697296	https://www.genecards.org/cgi-bin/carddisp.pl?gene=LGALS3
SIRT6	Sirtuin 6	Protein Coding	Q8N6T7	52	GC19M004174	1.39890682697296	https://www.genecards.org/cgi-bin/carddisp.pl?gene=SIRT6
NAT2	N-Acetyltransferase 2	Protein Coding	P11245	51	GC08P018391	1.39890682697296	https://www.genecards.org/cgi-bin/carddisp.pl?gene=NAT2
USP22	Ubiquitin Specific Peptidase 22	Protein Coding	Q9UPT9	49	GC17M020999	1.39890682697296	https://www.genecards.org/cgi-bin/carddisp.pl?gene=USP22
LINC00339	Long Intergenic Non-Protein Coding RNA 339	RNA Gene		25	GC01P041627	1.39890682697296	https://www.genecards.org/cgi-bin/carddisp.pl?gene=LINC00339
MAPT-AS1	MAPT Antisense RNA 1	RNA Gene		23	GC17M045799	1.39890682697296	https://www.genecards.org/cgi-bin/carddisp.pl?gene=MAPT-AS1
VIM-AS1	VIM Antisense RNA 1	RNA Gene		22	GC10M017172	1.39890682697296	https://www.genecards.org/cgi-bin/carddisp.pl?gene=VIM-AS1
HEIH	Hepatocellular Carcinoma Up-Regulated EZH2-Associated Long Non-Coding RNA	RNA Gene		21	GC05M182579	1.39890682697296	https://www.genecards.org/cgi-bin/carddisp.pl?gene=HEIH
MIR655	MicroRNA 655	RNA Gene		19	GC14P116778	1.39890682697296	https://www.genecards.org/cgi-bin/carddisp.pl?gene=MIR655
LINC02576	Long Intergenic Non-Protein Coding RNA 2576	RNA Gene		13	GC02P065031	1.39890682697296	https://www.genecards.org/cgi-bin/carddisp.pl?gene=LINC02576
MIR4458	MicroRNA 4458	RNA Gene		11	GC05P008460	1.39890682697296	https://www.genecards.org/cgi-bin/carddisp.pl?gene=MIR4458
DIABLO	Diablo IAP-Binding Mitochondrial Protein	Protein Coding	Q9NR28	54	GC12M123647	1.35909676551819	https://www.genecards.org/cgi-bin/carddisp.pl?gene=DIABLO
MYCNOS	MYCN Opposite Strand	RNA Gene	P40205	32	GC02M015918	1.35909676551819	https://www.genecards.org/cgi-bin/carddisp.pl?gene=MYCNOS
PANX1	Pannexin 1	Protein Coding	Q96RD7	54	GC11P094128	1.35715818405151	https://www.genecards.org/cgi-bin/carddisp.pl?gene=PANX1
NAT1	N-Acetyltransferase 1	Protein Coding	P18440	53	GC08P018183	1.35715818405151	https://www.genecards.org/cgi-bin/carddisp.pl?gene=NAT1
FLOT1	Flotillin 1	Protein Coding	O75955	51	GC06M093710	1.35715818405151	https://www.genecards.org/cgi-bin/carddisp.pl?gene=FLOT1
PDCD6IP	Programmed Cell Death 6 Interacting Protein	Protein Coding	Q8WUM4	50	GC03P033798	1.35715818405151	https://www.genecards.org/cgi-bin/carddisp.pl?gene=PDCD6IP
IL37	Interleukin 37	Protein Coding	Q9NZH6	48	GC02P143683	1.35715818405151	https://www.genecards.org/cgi-bin/carddisp.pl?gene=IL37
FLOT2	Flotillin 2	Protein Coding	Q14254	44	GC17M076392	1.35715818405151	https://www.genecards.org/cgi-bin/carddisp.pl?gene=FLOT2
MIR181B1	MicroRNA 181b-1	RNA Gene		27	GC01M198858	1.35715818405151	https://www.genecards.org/cgi-bin/carddisp.pl?gene=MIR181B1
MIR181C	MicroRNA 181c	RNA Gene		27	GC19P112499	1.35715818405151	https://www.genecards.org/cgi-bin/carddisp.pl?gene=MIR181C
TLX1NB	TLX1 Neighbor	RNA Gene	P0CAT3	31	GC10M101090	1.32231545448303	https://www.genecards.org/cgi-bin/carddisp.pl?gene=TLX1NB
FASN	Fatty Acid Synthase	Protein Coding	P49327	58	GC17M082078	1.30763649940491	https://www.genecards.org/cgi-bin/carddisp.pl?gene=FASN
HNRNPA1	Heterogeneous Nuclear Ribonucleoprotein A1	Protein Coding	P09651	56	GC12P054280	1.30763649940491	https://www.genecards.org/cgi-bin/carddisp.pl?gene=HNRNPA1
CDK9	Cyclin Dependent Kinase 9	Protein Coding	P50750	54	GC09P141379	1.30763649940491	https://www.genecards.org/cgi-bin/carddisp.pl?gene=CDK9
SIRPA	Signal Regulatory Protein Alpha	Protein Coding	P78324	53	GC20P001894	1.30763649940491	https://www.genecards.org/cgi-bin/carddisp.pl?gene=SIRPA
FERMT1	FERM Domain Containing Kindlin 1	Protein Coding	Q9BQL6	51	GC20M006074	1.30763649940491	https://www.genecards.org/cgi-bin/carddisp.pl?gene=FERMT1
IL18BP	Interleukin 18 Binding Protein	Protein Coding	O95998	50	GC11P071998	1.30763649940491	https://www.genecards.org/cgi-bin/carddisp.pl?gene=IL18BP
SLC25A37	Solute Carrier Family 25 Member 37	Protein Coding	Q9NYZ2	48	GC08P023528	1.30763649940491	https://www.genecards.org/cgi-bin/carddisp.pl?gene=SLC25A37
TIMM50	Translocase Of Inner Mitochondrial Membrane 50	Protein Coding	Q3ZCQ8	47	GC19P039480	1.30763649940491	https://www.genecards.org/cgi-bin/carddisp.pl?gene=TIMM50
ARC	Activity Regulated Cytoskeleton Associated Protein	Protein Coding	Q7LC44	45	GC08M142611	1.30763649940491	https://www.genecards.org/cgi-bin/carddisp.pl?gene=ARC
PPP1R3G	Protein Phosphatase 1 Regulatory Subunit 3G	Protein Coding	B7ZBB8	37	GC06P005085	1.30763649940491	https://www.genecards.org/cgi-bin/carddisp.pl?gene=PPP1R3G
MIR7-1	MicroRNA 7-1	RNA Gene		24	GC09M109181	1.30763649940491	https://www.genecards.org/cgi-bin/carddisp.pl?gene=MIR7-1
LNCOG	LncRNA Osteogenesis Associated	RNA Gene		18	GC12P076252	1.30763649940491	https://www.genecards.org/cgi-bin/carddisp.pl?gene=LNCOG
TRE-TTC3-1	TRNA-Glu (Anticodon TTC) 3-1	RNA Gene		17	GC01P041019	1.30763649940491	https://www.genecards.org/cgi-bin/carddisp.pl?gene=TRE-TTC3-1
NFKBIA	NFKB Inhibitor Alpha	Protein Coding	P25963	59	GC14M035401	1.24309873580933	https://www.genecards.org/cgi-bin/carddisp.pl?gene=NFKBIA
NGFR	Nerve Growth Factor Receptor	Protein Coding	P08138	56	GC17P049495	1.24309873580933	https://www.genecards.org/cgi-bin/carddisp.pl?gene=NGFR
AURKC	Aurora Kinase C	Protein Coding	Q9UQB9	55	GC19P113781	1.24309873580933	https://www.genecards.org/cgi-bin/carddisp.pl?gene=AURKC
FMR1	Fragile X Messenger Ribonucleoprotein 1	Protein Coding	Q06787	53	GC0XP148000	1.24309873580933	https://www.genecards.org/cgi-bin/carddisp.pl?gene=FMR1
SMAD5-AS1	SMAD5 Antisense RNA 1	RNA Gene	Q9Y6J3	29	GC05M136129	1.24309873580933	https://www.genecards.org/cgi-bin/carddisp.pl?gene=SMAD5-AS1
GNLY	Granulysin	Protein Coding	P22749	46	GC02P085685	1.23104512691498	https://www.genecards.org/cgi-bin/carddisp.pl?gene=GNLY
PARP1	Poly(ADP-Ribose) Polymerase 1	Protein Coding	P09874	59	GC01M226360	1.20738077163696	https://www.genecards.org/cgi-bin/carddisp.pl?gene=PARP1
HTRA2	HtrA Serine Peptidase 2	Protein Coding	O43464	55	GC02P074529	1.20738077163696	https://www.genecards.org/cgi-bin/carddisp.pl?gene=HTRA2
MIR373	MicroRNA 373	RNA Gene		27	GC19P113661	1.20738077163696	https://www.genecards.org/cgi-bin/carddisp.pl?gene=MIR373
HSPA5	Heat Shock Protein Family A (Hsp70) Member 5	Protein Coding	P11021	58	GC09M125234	1.18209660053253	https://www.genecards.org/cgi-bin/carddisp.pl?gene=HSPA5
PRKAA2	Protein Kinase AMP-Activated Catalytic Subunit Alpha 2	Protein Coding	P54646	58	GC01P056645	1.15536415576935	https://www.genecards.org/cgi-bin/carddisp.pl?gene=PRKAA2
PRKAA1	Protein Kinase AMP-Activated Catalytic Subunit Alpha 1	Protein Coding	Q13131	55	GC05M040759	1.15536415576935	https://www.genecards.org/cgi-bin/carddisp.pl?gene=PRKAA1
PITPNA	Phosphatidylinositol Transfer Protein Alpha	Protein Coding	Q00169	47	GC17M074402	1.15536415576935	https://www.genecards.org/cgi-bin/carddisp.pl?gene=PITPNA
NUTM2B-AS1	NUTM2B Antisense RNA 1	RNA Gene		22	GC10M083510	1.15536415576935	https://www.genecards.org/cgi-bin/carddisp.pl?gene=NUTM2B-AS1
LINC02909	Long Intergenic Non-Protein Coding RNA 2909	RNA Gene		19	GC12M029678	1.15536415576935	https://www.genecards.org/cgi-bin/carddisp.pl?gene=LINC02909
SNORD104	Small Nucleolar RNA, C/D Box 104	RNA Gene		18	GC17P064146	1.15536415576935	https://www.genecards.org/cgi-bin/carddisp.pl?gene=SNORD104
TAPT1-AS1	TAPT1 Antisense RNA 1 (Head To Head)	RNA Gene		17	GC04P024686	1.15536415576935	https://www.genecards.org/cgi-bin/carddisp.pl?gene=TAPT1-AS1
COX10-DT	COX10 Divergent Transcript	RNA Gene		16	GC17M075454	1.15536415576935	https://www.genecards.org/cgi-bin/carddisp.pl?gene=COX10-DT
LNCAROD	LncRNA Activating Regulator Of DKK1	RNA Gene		15	GC10M052455	1.15536415576935	https://www.genecards.org/cgi-bin/carddisp.pl?gene=LNCAROD
PPP3CB-AS1	PPP3CB Antisense RNA 1 (Head To Head)	RNA Gene		15	GC10P073495	1.15536415576935	https://www.genecards.org/cgi-bin/carddisp.pl?gene=PPP3CB-AS1
TRA-TGC7-1	TRNA-Ala (Anticodon TGC) 7-1	RNA Gene		14	GC06M093612	1.15536415576935	https://www.genecards.org/cgi-bin/carddisp.pl?gene=TRA-TGC7-1
HSP90AA1	Heat Shock Protein 90 Alpha Family Class A Member 1	Protein Coding	P07900	60	GC14M102080	1.1269017457962	https://www.genecards.org/cgi-bin/carddisp.pl?gene=HSP90AA1
PRKN	Parkin RBR E3 Ubiquitin Protein Ligase	Protein Coding	O60260	58	GC06M161348	1.1269017457962	https://www.genecards.org/cgi-bin/carddisp.pl?gene=PRKN
FASLG	Fas Ligand	Protein Coding	P48023	57	GC01P172659	1.1269017457962	https://www.genecards.org/cgi-bin/carddisp.pl?gene=FASLG
TXN	Thioredoxin	Protein Coding	P10599	55	GC09M110243	1.1269017457962	https://www.genecards.org/cgi-bin/carddisp.pl?gene=TXN
TNFSF10	TNF Superfamily Member 10	Protein Coding	P50591	53	GC03M172505	1.1269017457962	https://www.genecards.org/cgi-bin/carddisp.pl?gene=TNFSF10
RALBP1	RalA Binding Protein 1	Protein Coding	Q15311	51	GC18P009465	1.1269017457962	https://www.genecards.org/cgi-bin/carddisp.pl?gene=RALBP1
TP53I3	Tumor Protein P53 Inducible Protein 3	Protein Coding	Q53FA7	47	GC02M024078	1.1269017457962	https://www.genecards.org/cgi-bin/carddisp.pl?gene=TP53I3
GSDMD	Gasdermin D	Protein Coding	P57764	46	GC08P143553	1.1269017457962	https://www.genecards.org/cgi-bin/carddisp.pl?gene=GSDMD
HULC	Hepatocellular Carcinoma Up-Regulated Long Non-Coding RNA	RNA Gene		28	GC06P008478	1.1269017457962	https://www.genecards.org/cgi-bin/carddisp.pl?gene=HULC
MIR1306	MicroRNA 1306	RNA Gene		24	GC22P020086	1.1269017457962	https://www.genecards.org/cgi-bin/carddisp.pl?gene=MIR1306
MIR448	MicroRNA 448	RNA Gene		13	GC0XP114823	1.1269017457962	https://www.genecards.org/cgi-bin/carddisp.pl?gene=MIR448
MIR3924	MicroRNA 3924	RNA Gene		11	GC10M057304	1.1269017457962	https://www.genecards.org/cgi-bin/carddisp.pl?gene=MIR3924
IFNG	Interferon Gamma	Protein Coding	P01579	59	GC12M068154	1.0963226556778	https://www.genecards.org/cgi-bin/carddisp.pl?gene=IFNG
STUB1	STIP1 Homology And U-Box Containing Protein 1	Protein Coding	Q9UNE7	54	GC16P080174	1.0963226556778	https://www.genecards.org/cgi-bin/carddisp.pl?gene=STUB1
CDC37	Cell Division Cycle 37, HSP90 Cochaperone	Protein Coding	Q16543	52	GC19M010391	1.0963226556778	https://www.genecards.org/cgi-bin/carddisp.pl?gene=CDC37
ZFP91	ZFP91 Zinc Finger Protein, Atypical E3 Ubiquitin Ligase	Protein Coding	Q96JP5	43	GC11P058729	1.0963226556778	https://www.genecards.org/cgi-bin/carddisp.pl?gene=ZFP91
MIR10B	MicroRNA 10b	RNA Gene		29	GC02P176150	1.0963226556778	https://www.genecards.org/cgi-bin/carddisp.pl?gene=MIR10B
MIR139	MicroRNA 139	RNA Gene		28	GC11M072615	1.0963226556778	https://www.genecards.org/cgi-bin/carddisp.pl?gene=MIR139
MIR326	MicroRNA 326	RNA Gene		28	GC11M075335	1.0963226556778	https://www.genecards.org/cgi-bin/carddisp.pl?gene=MIR326
MIR543	MicroRNA 543	RNA Gene		16	GC14P115788	1.0963226556778	https://www.genecards.org/cgi-bin/carddisp.pl?gene=MIR543
MIR592	MicroRNA 592	RNA Gene		16	GC07M127058	1.0963226556778	https://www.genecards.org/cgi-bin/carddisp.pl?gene=MIR592
ANGPT2	Angiopoietin 2	Protein Coding	O15123	58	GC08M006499	1.0872905254364	https://www.genecards.org/cgi-bin/carddisp.pl?gene=ANGPT2
METTL3	Methyltransferase 3, N6-Adenosine-Methyltransferase Complex Catalytic Subunit	Protein Coding	Q86U44	50	GC14M021498	1.0872905254364	https://www.genecards.org/cgi-bin/carddisp.pl?gene=METTL3
FNDC5	Fibronectin Type III Domain Containing 5	Protein Coding	Q8NAU1	43	GC01M033961	1.0872905254364	https://www.genecards.org/cgi-bin/carddisp.pl?gene=FNDC5
FNDC4	Fibronectin Type III Domain Containing 4	Protein Coding	Q9H6D8	41	GC02M027491	1.0872905254364	https://www.genecards.org/cgi-bin/carddisp.pl?gene=FNDC4
RELA	RELA Proto-Oncogene, NF-KB Subunit	Protein Coding	Q04206	60	GC11M065653	1.06306982040405	https://www.genecards.org/cgi-bin/carddisp.pl?gene=RELA
ADAM17	ADAM Metallopeptidase Domain 17	Protein Coding	P78536	59	GC02M009488	1.06306982040405	https://www.genecards.org/cgi-bin/carddisp.pl?gene=ADAM17
SQSTM1	Sequestosome 1	Protein Coding	Q13501	58	GC05P179806	1.06306982040405	https://www.genecards.org/cgi-bin/carddisp.pl?gene=SQSTM1
TRPC6	Transient Receptor Potential Cation Channel Subfamily C Member 6	Protein Coding	Q9Y210	58	GC11M101451	1.06306982040405	https://www.genecards.org/cgi-bin/carddisp.pl?gene=TRPC6
CASP10	Caspase 10	Protein Coding	Q92851	56	GC02P201182	1.06306982040405	https://www.genecards.org/cgi-bin/carddisp.pl?gene=CASP10
MTX2	Metaxin 2	Protein Coding	O75431	49	GC02P176269	1.06306982040405	https://www.genecards.org/cgi-bin/carddisp.pl?gene=MTX2
SIRT5	Sirtuin 5	Protein Coding	Q9NXA8	47	GC06P013574	1.06306982040405	https://www.genecards.org/cgi-bin/carddisp.pl?gene=SIRT5
MTX1	Metaxin 1	Protein Coding	Q13505	45	GC01P155208	1.06306982040405	https://www.genecards.org/cgi-bin/carddisp.pl?gene=MTX1
IAH1	Isoamyl Acetate Hydrolyzing Esterase 1 (Putative)	Protein Coding	Q2TAA2	41	GC02P009473	1.06306982040405	https://www.genecards.org/cgi-bin/carddisp.pl?gene=IAH1
C1orf220	Chromosome 1 Putative Open Reading Frame 220	RNA Gene	Q5T0J3	29	GC01P178542	1.06306982040405	https://www.genecards.org/cgi-bin/carddisp.pl?gene=C1orf220
ARRDC1-AS1	ARRDC1 Antisense RNA 1	RNA Gene	Q9H2J1	28	GC09M137615	1.06306982040405	https://www.genecards.org/cgi-bin/carddisp.pl?gene=ARRDC1-AS1
DGUOK-AS1	DGUOK Antisense RNA 1	RNA Gene		22	GC02M073947	1.06306982040405	https://www.genecards.org/cgi-bin/carddisp.pl?gene=DGUOK-AS1
MALINC1	Mitosis Associated Long Intergenic Non-Coding RNA 1	RNA Gene		22	GC05M140073	1.06306982040405	https://www.genecards.org/cgi-bin/carddisp.pl?gene=MALINC1
GABPB1-AS1	GABPB1 Antisense RNA 1	RNA Gene		20	GC15P157342	1.06306982040405	https://www.genecards.org/cgi-bin/carddisp.pl?gene=GABPB1-AS1
ITGB1-DT	ITGB1 Divergent Transcript	RNA Gene		20	GC10P032959	1.06306982040405	https://www.genecards.org/cgi-bin/carddisp.pl?gene=ITGB1-DT
MIR3936HG	MIR3936 Host Gene	RNA Gene		20	GC05M132312	1.06306982040405	https://www.genecards.org/cgi-bin/carddisp.pl?gene=MIR3936HG
EMSLR	E2F1 MRNA Stabilizing LncRNA	RNA Gene		19	GC07P106459	1.06306982040405	https://www.genecards.org/cgi-bin/carddisp.pl?gene=EMSLR
LINC02446	Long Intergenic Non-Protein Coding RNA 2446	RNA Gene		19	GC12P039126	1.06306982040405	https://www.genecards.org/cgi-bin/carddisp.pl?gene=LINC02446
MORF4L2-AS1	MORF4L2 Antisense RNA 1	RNA Gene		19	GC0XP103692	1.06306982040405	https://www.genecards.org/cgi-bin/carddisp.pl?gene=MORF4L2-AS1
LINC01503	Long Intergenic Non-Protein Coding RNA 1503	RNA Gene		18	GC09P141468	1.06306982040405	https://www.genecards.org/cgi-bin/carddisp.pl?gene=LINC01503
MEF2C-AS1	MEF2C Antisense RNA 1	RNA Gene		18	GC05P088883	1.06306982040405	https://www.genecards.org/cgi-bin/carddisp.pl?gene=MEF2C-AS1
PRR7-AS1	PRR7 Antisense RNA 1	RNA Gene		18	GC05M177437	1.06306982040405	https://www.genecards.org/cgi-bin/carddisp.pl?gene=PRR7-AS1
ASH1L-AS1	ASH1L Antisense RNA 1	RNA Gene		16	GC01P155561	1.06306982040405	https://www.genecards.org/cgi-bin/carddisp.pl?gene=ASH1L-AS1
LINC00920	Long Intergenic Non-Protein Coding RNA 920	RNA Gene		16	GC16P066408	1.06306982040405	https://www.genecards.org/cgi-bin/carddisp.pl?gene=LINC00920
LINC01480	Long Intergenic Non-Protein Coding RNA 1480	RNA Gene		16	GC19P113123	1.06306982040405	https://www.genecards.org/cgi-bin/carddisp.pl?gene=LINC01480
LENG8-AS1	LENG8 Antisense RNA 1	RNA Gene		15	GC19M093330	1.06306982040405	https://www.genecards.org/cgi-bin/carddisp.pl?gene=LENG8-AS1
LINC01215	Long Intergenic Non-Protein Coding RNA 1215	RNA Gene		15	GC03P108109	1.06306982040405	https://www.genecards.org/cgi-bin/carddisp.pl?gene=LINC01215
LINC01237	Long Intergenic Non-Protein Coding RNA 1237	RNA Gene		15	GC02P241881	1.06306982040405	https://www.genecards.org/cgi-bin/carddisp.pl?gene=LINC01237
LINC01679	Long Intergenic Non-Protein Coding RNA 1679	RNA Gene		15	GC21M043285	1.06306982040405	https://www.genecards.org/cgi-bin/carddisp.pl?gene=LINC01679
LINC01857	Long Intergenic Non-Protein Coding RNA 1857	RNA Gene		15	GC02P207663	1.06306982040405	https://www.genecards.org/cgi-bin/carddisp.pl?gene=LINC01857
MYOSLID	Myocardin-Induced Smooth Muscle LncRNA, Inducer Of Differentiation	RNA Gene		15	GC02P207388	1.06306982040405	https://www.genecards.org/cgi-bin/carddisp.pl?gene=MYOSLID
NCK1-DT	NCK1 Divergent Transcript	RNA Gene		15	GC03M136836	1.06306982040405	https://www.genecards.org/cgi-bin/carddisp.pl?gene=NCK1-DT
PAXIP1-AS2	PAXIP1 Antisense RNA 2	RNA Gene		15	GC07P154928	1.06306982040405	https://www.genecards.org/cgi-bin/carddisp.pl?gene=PAXIP1-AS2
STAM-DT	STAM Divergent Transcript	RNA Gene		14	GC10M017921	1.06306982040405	https://www.genecards.org/cgi-bin/carddisp.pl?gene=STAM-DT
LCMT1-AS1	LCMT1 Antisense RNA 1	RNA Gene		13	GC16M025037	1.06306982040405	https://www.genecards.org/cgi-bin/carddisp.pl?gene=LCMT1-AS1
NSMCE1-DT	NSMCE1 Divergent Transcript	RNA Gene		13	GC16P081245	1.06306982040405	https://www.genecards.org/cgi-bin/carddisp.pl?gene=NSMCE1-DT
TMED2-DT	TMED2 Divergent Transcript	RNA Gene		13	GC12M123542	1.06306982040405	https://www.genecards.org/cgi-bin/carddisp.pl?gene=TMED2-DT
PDE2A-AS2	PDE2A Antisense RNA 2	RNA Gene		11	GC11P089475	1.06306982040405	https://www.genecards.org/cgi-bin/carddisp.pl?gene=PDE2A-AS2
AURKA	Aurora Kinase A	Protein Coding	O14965	60	GC20M056370	1.0262885093689	https://www.genecards.org/cgi-bin/carddisp.pl?gene=AURKA
PLK1	Polo Like Kinase 1	Protein Coding	P53350	60	GC16P081177	1.0262885093689	https://www.genecards.org/cgi-bin/carddisp.pl?gene=PLK1
TNFRSF10B	TNF Receptor Superfamily Member 10b	Protein Coding	O14763	59	GC08M023020	1.0262885093689	https://www.genecards.org/cgi-bin/carddisp.pl?gene=TNFRSF10B
MYH9	Myosin Heavy Chain 9	Protein Coding	P35579	56	GC22M036281	1.0262885093689	https://www.genecards.org/cgi-bin/carddisp.pl?gene=MYH9
TNFRSF10A	TNF Receptor Superfamily Member 10a	Protein Coding	O00220	54	GC08M023190	1.0262885093689	https://www.genecards.org/cgi-bin/carddisp.pl?gene=TNFRSF10A
SOAT1	Sterol O-Acyltransferase 1	Protein Coding	P35610	53	GC01P179294	1.0262885093689	https://www.genecards.org/cgi-bin/carddisp.pl?gene=SOAT1
DLEU2	Deleted In Lymphocytic Leukemia 2	RNA Gene		30	GC13M049913	1.0262885093689	https://www.genecards.org/cgi-bin/carddisp.pl?gene=DLEU2
MIR211	MicroRNA 211	RNA Gene		29	GC15M031065	1.0262885093689	https://www.genecards.org/cgi-bin/carddisp.pl?gene=MIR211
MIR34C	MicroRNA 34c	RNA Gene		29	GC11P112480	1.0262885093689	https://www.genecards.org/cgi-bin/carddisp.pl?gene=MIR34C
MIR215	MicroRNA 215	RNA Gene		26	GC01M220117	1.0262885093689	https://www.genecards.org/cgi-bin/carddisp.pl?gene=MIR215
MSC-AS1	MSC Antisense RNA 1	RNA Gene		19	GC08P071828	1.0262885093689	https://www.genecards.org/cgi-bin/carddisp.pl?gene=MSC-AS1
LINC00539	Long Intergenic Non-Protein Coding RNA 539	RNA Gene		18	GC13M023141	1.0262885093689	https://www.genecards.org/cgi-bin/carddisp.pl?gene=LINC00539
LINC02905	Long Intergenic Non-Protein Coding RNA 2905	RNA Gene		17	GC08P011762	1.0262885093689	https://www.genecards.org/cgi-bin/carddisp.pl?gene=LINC02905
GNAO1-AS1	GNAO1 Antisense RNA 1	RNA Gene		15	GC16M056194	1.0262885093689	https://www.genecards.org/cgi-bin/carddisp.pl?gene=GNAO1-AS1
PLS3-AS1	PLS3 Antisense RNA 1	RNA Gene		15	GC0XM115447	1.0262885093689	https://www.genecards.org/cgi-bin/carddisp.pl?gene=PLS3-AS1
FLJ13224	Uncharacterized LOC79857	RNA Gene		14	GC12P031324	1.0262885093689	https://www.genecards.org/cgi-bin/carddisp.pl?gene=FLJ13224
OTUD6B-AS1	OTUD6B Antisense RNA 1 (Head To Head)	RNA Gene		14	GC08M091059	1.0262885093689	https://www.genecards.org/cgi-bin/carddisp.pl?gene=OTUD6B-AS1
HGF	Hepatocyte Growth Factor	Protein Coding	P14210	60	GC07M081699	0.984539806842804	https://www.genecards.org/cgi-bin/carddisp.pl?gene=HGF
SRC	SRC Proto-Oncogene, Non-Receptor Tyrosine Kinase	Protein Coding	P12931	60	GC20P037344	0.984539806842804	https://www.genecards.org/cgi-bin/carddisp.pl?gene=SRC
BCL2L1	BCL2 Like 1	Protein Coding	Q07817	57	GC20M031664	0.984539806842804	https://www.genecards.org/cgi-bin/carddisp.pl?gene=BCL2L1
KL	Klotho	Protein Coding	Q9UEF7	56	GC13P033016	0.984539806842804	https://www.genecards.org/cgi-bin/carddisp.pl?gene=KL
MIF	Macrophage Migration Inhibitory Factor	Protein Coding	P14174	56	GC22P023894	0.984539806842804	https://www.genecards.org/cgi-bin/carddisp.pl?gene=MIF
ANXA1	Annexin A1	Protein Coding	P04083	55	GC09P073151	0.984539806842804	https://www.genecards.org/cgi-bin/carddisp.pl?gene=ANXA1
CASP2	Caspase 2	Protein Coding	P42575	55	GC07P157914	0.984539806842804	https://www.genecards.org/cgi-bin/carddisp.pl?gene=CASP2
FPR1	Formyl Peptide Receptor 1	Protein Coding	P21462	53	GC19M051745	0.984539806842804	https://www.genecards.org/cgi-bin/carddisp.pl?gene=FPR1
OPA1	OPA1 Mitochondrial Dynamin Like GTPase	Protein Coding	O60313	53	GC03P193594	0.984539806842804	https://www.genecards.org/cgi-bin/carddisp.pl?gene=OPA1
BMI1	BMI1 Proto-Oncogene, Polycomb Ring Finger	Protein Coding	P35226	52	GC10P022337	0.984539806842804	https://www.genecards.org/cgi-bin/carddisp.pl?gene=BMI1
BBC3	BCL2 Binding Component 3	Protein Coding	Q96PG8	49	GC19M047220	0.984539806842804	https://www.genecards.org/cgi-bin/carddisp.pl?gene=BBC3
TNFRSF21	TNF Receptor Superfamily Member 21	Protein Coding	O75509	49	GC06M047231	0.984539806842804	https://www.genecards.org/cgi-bin/carddisp.pl?gene=TNFRSF21
UBE2H	Ubiquitin Conjugating Enzyme E2 H	Protein Coding	P62256	47	GC07M129830	0.984539806842804	https://www.genecards.org/cgi-bin/carddisp.pl?gene=UBE2H
AVEN	Apoptosis And Caspase Activation Inhibitor	Protein Coding	Q9NQS1	44	GC15M039316	0.984539806842804	https://www.genecards.org/cgi-bin/carddisp.pl?gene=AVEN
TRIM72	Tripartite Motif Containing 72	Protein Coding	Q6ZMU5	43	GC16P081705	0.984539806842804	https://www.genecards.org/cgi-bin/carddisp.pl?gene=TRIM72
ZNF7	Zinc Finger Protein 7	Protein Coding	P17097	42	GC08P147012	0.984539806842804	https://www.genecards.org/cgi-bin/carddisp.pl?gene=ZNF7
DLX6-AS1	DLX6 Antisense RNA 1	RNA Gene		27	GC07M097007	0.984539806842804	https://www.genecards.org/cgi-bin/carddisp.pl?gene=DLX6-AS1
MIR216A	MicroRNA 216a	RNA Gene		27	GC02M055988	0.984539806842804	https://www.genecards.org/cgi-bin/carddisp.pl?gene=MIR216A
MIR224	MicroRNA 224	RNA Gene		24	GC0XM151958	0.984539806842804	https://www.genecards.org/cgi-bin/carddisp.pl?gene=MIR224
SNORD15A	Small Nucleolar RNA, C/D Box 15A	RNA Gene		23	GC11P075400	0.984539806842804	https://www.genecards.org/cgi-bin/carddisp.pl?gene=SNORD15A
ZFPM2-AS1	ZFPM2 Antisense RNA 1	RNA Gene		21	GC08M105466	0.984539806842804	https://www.genecards.org/cgi-bin/carddisp.pl?gene=ZFPM2-AS1
GMDS-DT	GMDS Divergent Transcript	RNA Gene		20	GC06P002268	0.984539806842804	https://www.genecards.org/cgi-bin/carddisp.pl?gene=GMDS-DT
CHROMR	Cholesterol Induced Regulator Of Metabolism RNA	RNA Gene		19	GC02P178438	0.984539806842804	https://www.genecards.org/cgi-bin/carddisp.pl?gene=CHROMR
MIR4286	MicroRNA 4286	RNA Gene		19	GC08P010666	0.984539806842804	https://www.genecards.org/cgi-bin/carddisp.pl?gene=MIR4286
HCG18	HLA Complex Group 18	RNA Gene		18	GC06M093690	0.984539806842804	https://www.genecards.org/cgi-bin/carddisp.pl?gene=HCG18
LINC01638	Long Intergenic Non-Protein Coding RNA 1638	RNA Gene		15	GC22M076821	0.984539806842804	https://www.genecards.org/cgi-bin/carddisp.pl?gene=LINC01638
UBL7-DT	UBL7 Divergent Transcript	RNA Gene		15	GC15P165364	0.984539806842804	https://www.genecards.org/cgi-bin/carddisp.pl?gene=UBL7-DT
NDUFA6-DT	NDUFA6 Divergent Transcript	RNA Gene		14	GC22P070734	0.984539806842804	https://www.genecards.org/cgi-bin/carddisp.pl?gene=NDUFA6-DT
MIR3182	MicroRNA 3182	RNA Gene		13	GC16P083508	0.984539806842804	https://www.genecards.org/cgi-bin/carddisp.pl?gene=MIR3182
LINC02773	Long Intergenic Non-Protein Coding RNA 2773	RNA Gene		12	GC01M212632	0.984539806842804	https://www.genecards.org/cgi-bin/carddisp.pl?gene=LINC02773
VTRNA1-1	Vault RNA 1-1	RNA Gene		17	GC05P153507	0.939191460609436	https://www.genecards.org/cgi-bin/carddisp.pl?gene=VTRNA1-1
PTEN	Phosphatase And Tensin Homolog	Protein Coding	P60484	61	GC10P109367	0.935018181800842	https://www.genecards.org/cgi-bin/carddisp.pl?gene=PTEN
ESR2	Estrogen Receptor 2	Protein Coding	Q92731	58	GC14M064084	0.935018181800842	https://www.genecards.org/cgi-bin/carddisp.pl?gene=ESR2
GSK3A	Glycogen Synthase Kinase 3 Alpha	Protein Coding	P49840	58	GC19M092832	0.935018181800842	https://www.genecards.org/cgi-bin/carddisp.pl?gene=GSK3A
SP1	Sp1 Transcription Factor	Protein Coding	P08047	55	GC12P053380	0.935018181800842	https://www.genecards.org/cgi-bin/carddisp.pl?gene=SP1
ATG5	Autophagy Related 5	Protein Coding	Q9H1Y0	54	GC06M106045	0.935018181800842	https://www.genecards.org/cgi-bin/carddisp.pl?gene=ATG5
C5	Complement C5	Protein Coding	P01031	53	GC09M120933	0.935018181800842	https://www.genecards.org/cgi-bin/carddisp.pl?gene=C5
EGR1	Early Growth Response 1	Protein Coding	P18146	53	GC05P138465	0.935018181800842	https://www.genecards.org/cgi-bin/carddisp.pl?gene=EGR1
C9	Complement C9	Protein Coding	P02748	51	GC05M039320	0.935018181800842	https://www.genecards.org/cgi-bin/carddisp.pl?gene=C9
NOX4	NADPH Oxidase 4	Protein Coding	Q9NPH5	51	GC11M089324	0.935018181800842	https://www.genecards.org/cgi-bin/carddisp.pl?gene=NOX4
C7	Complement C7	Protein Coding	P10643	50	GC05P040909	0.935018181800842	https://www.genecards.org/cgi-bin/carddisp.pl?gene=C7
C6	Complement C6	Protein Coding	P13671	48	GC05M041142	0.935018181800842	https://www.genecards.org/cgi-bin/carddisp.pl?gene=C6
CD74	CD74 Molecule	Protein Coding	P04233	48	GC05M150378	0.935018181800842	https://www.genecards.org/cgi-bin/carddisp.pl?gene=CD74
RCN1	Reticulocalbin 1	Protein Coding	Q15293	48	GC11P032090	0.935018181800842	https://www.genecards.org/cgi-bin/carddisp.pl?gene=RCN1
UHRF1	Ubiquitin Like With PHD And Ring Finger Domains 1	Protein Coding	Q96T88	48	GC19P112022	0.935018181800842	https://www.genecards.org/cgi-bin/carddisp.pl?gene=UHRF1
TNFSF12	TNF Superfamily Member 12	Protein Coding	O43508	46	GC17P111184	0.935018181800842	https://www.genecards.org/cgi-bin/carddisp.pl?gene=TNFSF12
MKRN1	Makorin Ring Finger Protein 1	Protein Coding	Q9UHC7	45	GC07M140453	0.935018181800842	https://www.genecards.org/cgi-bin/carddisp.pl?gene=MKRN1
AIFM2	Apoptosis Inducing Factor Mitochondria Associated 2	Protein Coding	Q9BRQ8	44	GC10M070098	0.935018181800842	https://www.genecards.org/cgi-bin/carddisp.pl?gene=AIFM2
TCL6	T Cell Leukemia/Lymphoma 6	RNA Gene		29	GC14P095627	0.935018181800842	https://www.genecards.org/cgi-bin/carddisp.pl?gene=TCL6
SNHG6	Small Nucleolar RNA Host Gene 6	RNA Gene		26	GC08M066921	0.935018181800842	https://www.genecards.org/cgi-bin/carddisp.pl?gene=SNHG6
EPB41L4A-AS1	EPB41L4A Antisense RNA 1	RNA Gene		20	GC05P112160	0.935018181800842	https://www.genecards.org/cgi-bin/carddisp.pl?gene=EPB41L4A-AS1
MIR376B	MicroRNA 376b	RNA Gene		20	GC14P116754	0.935018181800842	https://www.genecards.org/cgi-bin/carddisp.pl?gene=MIR376B
TTC28-AS1	TTC28 Antisense RNA 1	RNA Gene		19	GC22P070260	0.935018181800842	https://www.genecards.org/cgi-bin/carddisp.pl?gene=TTC28-AS1
MIR497HG	Mir-497-195 Cluster Host Gene	RNA Gene		16	GC17M007015	0.935018181800842	https://www.genecards.org/cgi-bin/carddisp.pl?gene=MIR497HG
LINC01060	Long Intergenic Non-Protein Coding RNA 1060	RNA Gene		15	GC04P188372	0.935018181800842	https://www.genecards.org/cgi-bin/carddisp.pl?gene=LINC01060
OTULIN	OTU Deubiquitinase With Linear Linkage Specificity	Protein Coding	Q96BN8	48	GC05P014689	0.875359535217285	https://www.genecards.org/cgi-bin/carddisp.pl?gene=OTULIN
CD40LG	CD40 Ligand	Protein Coding	P29965	59	GC0XP136649	0.870480358600616	https://www.genecards.org/cgi-bin/carddisp.pl?gene=CD40LG
OGT	O-Linked N-Acetylglucosamine (GlcNAc) Transferase	Protein Coding	O15294	55	GC0XP071735	0.870480358600616	https://www.genecards.org/cgi-bin/carddisp.pl?gene=OGT
BID	BH3 Interacting Domain Death Agonist	Protein Coding	P55957	54	GC22M017734	0.870480358600616	https://www.genecards.org/cgi-bin/carddisp.pl?gene=BID
IFNB1	Interferon Beta 1	Protein Coding	P01574	52	GC09M021077	0.870480358600616	https://www.genecards.org/cgi-bin/carddisp.pl?gene=IFNB1
ID1	Inhibitor Of DNA Binding 1	Protein Coding	P41134	50	GC20P031605	0.870480358600616	https://www.genecards.org/cgi-bin/carddisp.pl?gene=ID1
MIR133B	MicroRNA 133b	RNA Gene		29	GC06P052148	0.870480358600616	https://www.genecards.org/cgi-bin/carddisp.pl?gene=MIR133B
HCCAT5	Hepatocellular Carcinoma Associated Transcript 5	RNA Gene		23	GC16P073092	0.870480358600616	https://www.genecards.org/cgi-bin/carddisp.pl?gene=HCCAT5
TLR3	Toll Like Receptor 3	Protein Coding	O15455	60	GC04P186059	0.838578224182129	https://www.genecards.org/cgi-bin/carddisp.pl?gene=TLR3
KIAA1191	KIAA1191	Protein Coding	Q96A73	37	GC05M176346	0.838578224182129	https://www.genecards.org/cgi-bin/carddisp.pl?gene=KIAA1191
STAT3	Signal Transducer And Activator Of Transcription 3	Protein Coding	P40763	62	GC17M042313	0.813310325145721	https://www.genecards.org/cgi-bin/carddisp.pl?gene=STAT3
PAK1	P21 (RAC1) Activated Kinase 1	Protein Coding	Q13153	60	GC11M125835	0.774373769760132	https://www.genecards.org/cgi-bin/carddisp.pl?gene=PAK1
SGK1	Serum/Glucocorticoid Regulated Kinase 1	Protein Coding	O00141	58	GC06M134169	0.774373769760132	https://www.genecards.org/cgi-bin/carddisp.pl?gene=SGK1
IDO1	Indoleamine 2,3-Dioxygenase 1	Protein Coding	P14902	55	GC08P040225	0.774373769760132	https://www.genecards.org/cgi-bin/carddisp.pl?gene=IDO1
CDC7	Cell Division Cycle 7	Protein Coding	O00311	53	GC01P091500	0.774373769760132	https://www.genecards.org/cgi-bin/carddisp.pl?gene=CDC7
CERK	Ceramide Kinase	Protein Coding	Q8TCT0	48	GC22M046684	0.774373769760132	https://www.genecards.org/cgi-bin/carddisp.pl?gene=CERK
SMN1	Survival Of Motor Neuron 1, Telomeric	Protein Coding	Q16637	48	GC05P070924	0.774373769760132	https://www.genecards.org/cgi-bin/carddisp.pl?gene=SMN1
SMN2	Survival Of Motor Neuron 2, Centromeric	Protein Coding	Q16637	48	GC05P070049	0.774373769760132	https://www.genecards.org/cgi-bin/carddisp.pl?gene=SMN2
CTSD	Cathepsin D	Protein Coding	P07339	61	GC11M001752	0.721015930175781	https://www.genecards.org/cgi-bin/carddisp.pl?gene=CTSD
CLEC7A	C-Type Lectin Domain Containing 7A	Protein Coding	Q9BXN2	54	GC12M029494	0.721015930175781	https://www.genecards.org/cgi-bin/carddisp.pl?gene=CLEC7A
SNORD118	Small Nucleolar RNA, C/D Box 118	RNA Gene		25	GC17M074901	0.721015930175781	https://www.genecards.org/cgi-bin/carddisp.pl?gene=SNORD118
MIR494	MicroRNA 494	RNA Gene		24	GC14P116771	0.721015930175781	https://www.genecards.org/cgi-bin/carddisp.pl?gene=MIR494
TP63	Tumor Protein P63	Protein Coding	Q9H3D4	55	GC03P189598	0.714672207832336	https://www.genecards.org/cgi-bin/carddisp.pl?gene=TP63
IL1A	Interleukin 1 Alpha	Protein Coding	P01583	54	GC02M112773	0.714672207832336	https://www.genecards.org/cgi-bin/carddisp.pl?gene=IL1A
PADI4	Peptidyl Arginine Deiminase 4	Protein Coding	Q9UM07	54	GC01P017308	0.714672207832336	https://www.genecards.org/cgi-bin/carddisp.pl?gene=PADI4
MIR485	MicroRNA 485	RNA Gene		25	GC14P116766	0.714672207832336	https://www.genecards.org/cgi-bin/carddisp.pl?gene=MIR485
MIR101-2	MicroRNA 101-2	RNA Gene		17	GC09P004867	0.714672207832336	https://www.genecards.org/cgi-bin/carddisp.pl?gene=MIR101-2
TRIM28	Tripartite Motif Containing 28	Protein Coding	Q13263	52	GC19P058544	0.684234619140625	https://www.genecards.org/cgi-bin/carddisp.pl?gene=TRIM28
RNF31	Ring Finger Protein 31	Protein Coding	Q96EP0	49	GC14P024146	0.684234619140625	https://www.genecards.org/cgi-bin/carddisp.pl?gene=RNF31
PGAM5	PGAM Family Member 5, Mitochondrial Serine/Threonine Protein Phosphatase	Protein Coding	Q96HS1	39	GC12P132710	0.684234619140625	https://www.genecards.org/cgi-bin/carddisp.pl?gene=PGAM5
RN7SL1	RNA Component Of Signal Recognition Particle 7SL1	RNA Gene		24	GC14P049546	0.684234619140625	https://www.genecards.org/cgi-bin/carddisp.pl?gene=RN7SL1
SNCA	Synuclein Alpha	Protein Coding	P37840	60	GC04M089724	0.592964351177216	https://www.genecards.org/cgi-bin/carddisp.pl?gene=SNCA
HPRT1	Hypoxanthine Phosphoribosyltransferase 1	Protein Coding	P00492	57	GC0XP134460	0.592964351177216	https://www.genecards.org/cgi-bin/carddisp.pl?gene=HPRT1
MRE11	MRE11 Homolog, Double Strand Break Repair Nuclease	Protein Coding	P49959	57	GC11M126070	0.592964351177216	https://www.genecards.org/cgi-bin/carddisp.pl?gene=MRE11
FAP	Fibroblast Activation Protein Alpha	Protein Coding	Q12884	54	GC02M162170	0.592964351177216	https://www.genecards.org/cgi-bin/carddisp.pl?gene=FAP
TRIM24	Tripartite Motif Containing 24	Protein Coding	O15164	54	GC07P138460	0.592964351177216	https://www.genecards.org/cgi-bin/carddisp.pl?gene=TRIM24
CHL1	Cell Adhesion Molecule L1 Like	Protein Coding	O00533	51	GC03P000213	0.592964351177216	https://www.genecards.org/cgi-bin/carddisp.pl?gene=CHL1
MALAT1	Metastasis Associated Lung Adenocarcinoma Transcript 1	RNA Gene		32	GC11P089089	0.592964351177216	https://www.genecards.org/cgi-bin/carddisp.pl?gene=MALAT1
TGFBR1	Transforming Growth Factor Beta Receptor 1	Protein Coding	P36897	62	GC09P100712	0.52842652797699	https://www.genecards.org/cgi-bin/carddisp.pl?gene=TGFBR1
CDKN2A	Cyclin Dependent Kinase Inhibitor 2A	Protein Coding	Q8N726	60	GC09M021967	0.52842652797699	https://www.genecards.org/cgi-bin/carddisp.pl?gene=CDKN2A
CREB1	CAMP Responsive Element Binding Protein 1	Protein Coding	P16220	59	GC02P207529	0.52842652797699	https://www.genecards.org/cgi-bin/carddisp.pl?gene=CREB1
CDK1	Cyclin Dependent Kinase 1	Protein Coding	P06493	56	GC10P060772	0.52842652797699	https://www.genecards.org/cgi-bin/carddisp.pl?gene=CDK1
RIGI	RNA Sensor RIG-I	Protein Coding	O95786	56	GC09M032525	0.52842652797699	https://www.genecards.org/cgi-bin/carddisp.pl?gene=RIGI
TARDBP	TAR DNA Binding Protein	Protein Coding	Q13148	56	GC01P039670	0.52842652797699	https://www.genecards.org/cgi-bin/carddisp.pl?gene=TARDBP
PYGM	Glycogen Phosphorylase, Muscle Associated	Protein Coding	P11217	55	GC11M064746	0.52842652797699	https://www.genecards.org/cgi-bin/carddisp.pl?gene=PYGM
ACVR1B	Activin A Receptor Type 1B	Protein Coding	P36896	54	GC12P051951	0.52842652797699	https://www.genecards.org/cgi-bin/carddisp.pl?gene=ACVR1B
RNU6-1	RNA, U6 Small Nuclear 1	RNA Gene		21	GC15M067839	0.52842652797699	https://www.genecards.org/cgi-bin/carddisp.pl?gene=RNU6-1
MYO1D-DT	MYO1D Divergent Transcript	RNA Gene		12	GC17P120701	0.467424392700195	https://www.genecards.org/cgi-bin/carddisp.pl?gene=MYO1D-DT
CCL2	C-C Motif Chemokine Ligand 2	Protein Coding	P13500	58	GC17P034255	0.440691947937012	https://www.genecards.org/cgi-bin/carddisp.pl?gene=CCL2
HIF1A	Hypoxia Inducible Factor 1 Subunit Alpha	Protein Coding	Q16665	57	GC14P061695	0.41222956776619	https://www.genecards.org/cgi-bin/carddisp.pl?gene=HIF1A
TBK1	TANK Binding Kinase 1	Protein Coding	Q9UHD2	58	GC12P064451	0.381650418043137	https://www.genecards.org/cgi-bin/carddisp.pl?gene=TBK1
GPX4	Glutathione Peroxidase 4	Protein Coding	P36969	56	GC19P001103	0.381650418043137	https://www.genecards.org/cgi-bin/carddisp.pl?gene=GPX4
PRMT1	Protein Arginine Methyltransferase 1	Protein Coding	Q99873	56	GC19P049675	0.381650418043137	https://www.genecards.org/cgi-bin/carddisp.pl?gene=PRMT1
MIR325	MicroRNA 325	RNA Gene		20	GC0XM077005	0.381650418043137	https://www.genecards.org/cgi-bin/carddisp.pl?gene=MIR325
XRCC1	X-Ray Repair Cross Complementing 1	Protein Coding	P18887	54	GC19M043543	0.37261837720871	https://www.genecards.org/cgi-bin/carddisp.pl?gene=XRCC1
DPEP1	Dipeptidase 1	Protein Coding	P16444	52	GC16P089613	0.37261837720871	https://www.genecards.org/cgi-bin/carddisp.pl?gene=DPEP1
CHMP1A	Charged Multivesicular Body Protein 1A	Protein Coding	Q9HD42	50	GC16M089644	0.37261837720871	https://www.genecards.org/cgi-bin/carddisp.pl?gene=CHMP1A
UBR2	Ubiquitin Protein Ligase E3 Component N-Recognin 2	Protein Coding	Q8IWV8	48	GC06P135028	0.37261837720871	https://www.genecards.org/cgi-bin/carddisp.pl?gene=UBR2
MIR320A	MicroRNA 320a	RNA Gene		29	GC08M022306	0.37261837720871	https://www.genecards.org/cgi-bin/carddisp.pl?gene=MIR320A
MT-TK	Mitochondrially Encoded TRNA-Lys (AAA/G)	RNA Gene		19	GCMTP008297	0.37261837720871	https://www.genecards.org/cgi-bin/carddisp.pl?gene=MT-TK
MTOR	Mechanistic Target Of Rapamycin Kinase	Protein Coding	P42345	64	GC01M011106	0.348397582769394	https://www.genecards.org/cgi-bin/carddisp.pl?gene=MTOR
LAMP2	Lysosomal Associated Membrane Protein 2	Protein Coding	P13473	54	GC0XM120426	0.348397582769394	https://www.genecards.org/cgi-bin/carddisp.pl?gene=LAMP2
MPRIP	Myosin Phosphatase Rho Interacting Protein	Protein Coding	Q6WCQ1	47	GC17P017042	0.348397582769394	https://www.genecards.org/cgi-bin/carddisp.pl?gene=MPRIP
SHARPIN	SHANK Associated RH Domain Interactor	Protein Coding	Q9H0F6	46	GC08M144098	0.348397582769394	https://www.genecards.org/cgi-bin/carddisp.pl?gene=SHARPIN
MIR98	MicroRNA 98	RNA Gene		26	GC0XM053782	0.348397582769394	https://www.genecards.org/cgi-bin/carddisp.pl?gene=MIR98
BRAF	B-Raf Proto-Oncogene, Serine/Threonine Kinase	Protein Coding	P15056	62	GC07M140773	0.311616271734238	https://www.genecards.org/cgi-bin/carddisp.pl?gene=BRAF
ACHE	Acetylcholinesterase (Yt Blood Group)	Protein Coding	P22303	56	GC07M100889	0.311616271734238	https://www.genecards.org/cgi-bin/carddisp.pl?gene=ACHE
AFP	Alpha Fetoprotein	Protein Coding	P02771	56	GC04P073431	0.311616271734238	https://www.genecards.org/cgi-bin/carddisp.pl?gene=AFP
CXCL1	C-X-C Motif Chemokine Ligand 1	Protein Coding	P09341	52	GC04P073869	0.311616271734238	https://www.genecards.org/cgi-bin/carddisp.pl?gene=CXCL1
NFAT5	Nuclear Factor Of Activated T Cells 5	Protein Coding	O94916	47	GC16P069565	0.311616271734238	https://www.genecards.org/cgi-bin/carddisp.pl?gene=NFAT5
VIL1	Villin 1	Protein Coding	P09327	47	GC02P218419	0.311616271734238	https://www.genecards.org/cgi-bin/carddisp.pl?gene=VIL1
TUG1	Taurine Up-Regulated 1	Protein Coding	A0A6I8PU40	32	GC22P030969	0.311616271734238	https://www.genecards.org/cgi-bin/carddisp.pl?gene=TUG1
LINC-ROR	Long Intergenic Non-Protein Coding RNA, Regulator Of Reprogramming	RNA Gene		23	GC18M057054	0.311616271734238	https://www.genecards.org/cgi-bin/carddisp.pl?gene=LINC-ROR
MAPK1	Mitogen-Activated Protein Kinase 1	Protein Coding	P28482	61	GC22M021759	0.269867599010468	https://www.genecards.org/cgi-bin/carddisp.pl?gene=MAPK1
CBL	Cbl Proto-Oncogene	Protein Coding	P22681	59	GC11P119206	0.269867599010468	https://www.genecards.org/cgi-bin/carddisp.pl?gene=CBL
GSN	Gelsolin	Protein Coding	P06396	58	GC09P121201	0.269867599010468	https://www.genecards.org/cgi-bin/carddisp.pl?gene=GSN
MAPK8	Mitogen-Activated Protein Kinase 8	Protein Coding	P45983	58	GC10P048306	0.269867599010468	https://www.genecards.org/cgi-bin/carddisp.pl?gene=MAPK8
CTSL	Cathepsin L	Protein Coding	P07711	56	GC09P087725	0.269867599010468	https://www.genecards.org/cgi-bin/carddisp.pl?gene=CTSL
CTSS	Cathepsin S	Protein Coding	P25774	55	GC01M150730	0.269867599010468	https://www.genecards.org/cgi-bin/carddisp.pl?gene=CTSS
MAPKAPK2	MAPK Activated Protein Kinase 2	Protein Coding	P49137	55	GC01P206684	0.269867599010468	https://www.genecards.org/cgi-bin/carddisp.pl?gene=MAPKAPK2
RARG	Retinoic Acid Receptor Gamma	Protein Coding	P13631	54	GC12M053210	0.269867599010468	https://www.genecards.org/cgi-bin/carddisp.pl?gene=RARG
OPTN	Optineurin	Protein Coding	Q96CV9	53	GC10P013099	0.269867599010468	https://www.genecards.org/cgi-bin/carddisp.pl?gene=OPTN
CTSH	Cathepsin H	Protein Coding	P09668	52	GC15M148321	0.269867599010468	https://www.genecards.org/cgi-bin/carddisp.pl?gene=CTSH
DSTYK	Dual Serine/Threonine And Tyrosine Protein Kinase	Protein Coding	Q6XUX3	51	GC01M205111	0.269867599010468	https://www.genecards.org/cgi-bin/carddisp.pl?gene=DSTYK
TNFRSF25	TNF Receptor Superfamily Member 25	Protein Coding	Q93038	51	GC01M006460	0.269867599010468	https://www.genecards.org/cgi-bin/carddisp.pl?gene=TNFRSF25
SYVN1	Synoviolin 1	Protein Coding	Q86TM6	50	GC11M125363	0.269867599010468	https://www.genecards.org/cgi-bin/carddisp.pl?gene=SYVN1
NFYA	Nuclear Transcription Factor Y Subunit Alpha	Protein Coding	P23511	48	GC06P135015	0.269867599010468	https://www.genecards.org/cgi-bin/carddisp.pl?gene=NFYA
BRAP	BRCA1 Associated Protein	Protein Coding	Q7Z569	47	GC12M111642	0.269867599010468	https://www.genecards.org/cgi-bin/carddisp.pl?gene=BRAP
SFTA3	Surfactant Associated 3	RNA Gene	P0C7M3	39	GC14M036474	0.269867599010468	https://www.genecards.org/cgi-bin/carddisp.pl?gene=SFTA3
DNMT1	DNA Methyltransferase 1	Protein Coding	P26358	61	GC19M010133	0.220345973968506	https://www.genecards.org/cgi-bin/carddisp.pl?gene=DNMT1
TSC2	TSC Complex Subunit 2	Protein Coding	P49815	60	GC16P080239	0.220345973968506	https://www.genecards.org/cgi-bin/carddisp.pl?gene=TSC2
CHUK	Component Of Inhibitor Of Nuclear Factor Kappa B Kinase Complex	Protein Coding	O15111	59	GC10M100415	0.220345973968506	https://www.genecards.org/cgi-bin/carddisp.pl?gene=CHUK
MAPT	Microtubule Associated Protein Tau	Protein Coding	P10636	59	GC17P045894	0.220345973968506	https://www.genecards.org/cgi-bin/carddisp.pl?gene=MAPT
BDNF	Brain Derived Neurotrophic Factor	Protein Coding	P23560	58	GC11M027654	0.220345973968506	https://www.genecards.org/cgi-bin/carddisp.pl?gene=BDNF
BUB1B	BUB1 Mitotic Checkpoint Serine/Threonine Kinase B	Protein Coding	O60566	58	GC15P040161	0.220345973968506	https://www.genecards.org/cgi-bin/carddisp.pl?gene=BUB1B
EIF2AK3	Eukaryotic Translation Initiation Factor 2 Alpha Kinase 3	Protein Coding	Q9NZJ5	58	GC02M088556	0.220345973968506	https://www.genecards.org/cgi-bin/carddisp.pl?gene=EIF2AK3
HSPA8	Heat Shock Protein Family A (Hsp70) Member 8	Protein Coding	P11142	58	GC11M123057	0.220345973968506	https://www.genecards.org/cgi-bin/carddisp.pl?gene=HSPA8
IRAK1	Interleukin 1 Receptor Associated Kinase 1	Protein Coding	P51617	58	GC0XM154010	0.220345973968506	https://www.genecards.org/cgi-bin/carddisp.pl?gene=IRAK1
MAPK3	Mitogen-Activated Protein Kinase 3	Protein Coding	P27361	58	GC16M044057	0.220345973968506	https://www.genecards.org/cgi-bin/carddisp.pl?gene=MAPK3
TAB2	TGF-Beta Activated Kinase 1 (MAP3K7) Binding Protein 2	Protein Coding	Q9NYJ8	58	GC06P149218	0.220345973968506	https://www.genecards.org/cgi-bin/carddisp.pl?gene=TAB2
IKBKG	Inhibitor Of Nuclear Factor Kappa B Kinase Regulatory Subunit Gamma	Protein Coding	Q9Y6K9	56	GC0XP154541	0.220345973968506	https://www.genecards.org/cgi-bin/carddisp.pl?gene=IKBKG
NQO1	NAD(P)H Quinone Dehydrogenase 1	Protein Coding	P15559	56	GC16M069706	0.220345973968506	https://www.genecards.org/cgi-bin/carddisp.pl?gene=NQO1
HSPA1A	Heat Shock Protein Family A (Hsp70) Member 1A	Protein Coding	P0DMV8	55	GC06P134838	0.220345973968506	https://www.genecards.org/cgi-bin/carddisp.pl?gene=HSPA1A
XBP1	X-Box Binding Protein 1	Protein Coding	P17861	55	GC22M028794	0.220345973968506	https://www.genecards.org/cgi-bin/carddisp.pl?gene=XBP1
CALM1	Calmodulin 1	Protein Coding	P0DP23	54	GC14P090396	0.220345973968506	https://www.genecards.org/cgi-bin/carddisp.pl?gene=CALM1
FLNC	Filamin C	Protein Coding	Q14315	54	GC07P128830	0.220345973968506	https://www.genecards.org/cgi-bin/carddisp.pl?gene=FLNC
IKBKE	Inhibitor Of Nuclear Factor Kappa B Kinase Subunit Epsilon	Protein Coding	Q14164	54	GC01P206470	0.220345973968506	https://www.genecards.org/cgi-bin/carddisp.pl?gene=IKBKE
SKP2	S-Phase Kinase Associated Protein 2	Protein Coding	Q13309	54	GC05P036151	0.220345973968506	https://www.genecards.org/cgi-bin/carddisp.pl?gene=SKP2
CALM2	Calmodulin 2	Protein Coding	P0DP24	53	GC02M047160	0.220345973968506	https://www.genecards.org/cgi-bin/carddisp.pl?gene=CALM2
UBC	Ubiquitin C	Protein Coding	P0CG48	53	GC12M124911	0.220345973968506	https://www.genecards.org/cgi-bin/carddisp.pl?gene=UBC
TAB1	TGF-Beta Activated Kinase 1 (MAP3K7) Binding Protein 1	Protein Coding	Q15750	52	GC22P070615	0.220345973968506	https://www.genecards.org/cgi-bin/carddisp.pl?gene=TAB1
CALM3	Calmodulin 3	Protein Coding	P0DP25	51	GC19P046601	0.220345973968506	https://www.genecards.org/cgi-bin/carddisp.pl?gene=CALM3
SOX17	SRY-Box Transcription Factor 17	Protein Coding	Q9H6I2	51	GC08P054457	0.220345973968506	https://www.genecards.org/cgi-bin/carddisp.pl?gene=SOX17
IGF2BP3	Insulin Like Growth Factor 2 MRNA Binding Protein 3	Protein Coding	O00425	50	GC07M023599	0.220345973968506	https://www.genecards.org/cgi-bin/carddisp.pl?gene=IGF2BP3
RBCK1	RANBP2-Type And C3HC4-Type Zinc Finger Containing 1	Protein Coding	Q9BYM8	50	GC20P000407	0.220345973968506	https://www.genecards.org/cgi-bin/carddisp.pl?gene=RBCK1
TICAM1	TIR Domain Containing Adaptor Molecule 1	Protein Coding	Q8IUC6	50	GC19M004815	0.220345973968506	https://www.genecards.org/cgi-bin/carddisp.pl?gene=TICAM1
AGFG1	ArfGAP With FG Repeats 1	Protein Coding	P52594	48	GC02P227473	0.220345973968506	https://www.genecards.org/cgi-bin/carddisp.pl?gene=AGFG1
GRK4	G Protein-Coupled Receptor Kinase 4	Protein Coding	P32298	48	GC04P002963	0.220345973968506	https://www.genecards.org/cgi-bin/carddisp.pl?gene=GRK4
TAB3	TGF-Beta Activated Kinase 1 (MAP3K7) Binding Protein 3	Protein Coding	Q8N5C8	48	GC0XM031020	0.220345973968506	https://www.genecards.org/cgi-bin/carddisp.pl?gene=TAB3
H1-5	H1.5 Linker Histone, Cluster Member	Protein Coding	P16401	46	GC06M094893	0.220345973968506	https://www.genecards.org/cgi-bin/carddisp.pl?gene=H1-5
MIB2	MIB E3 Ubiquitin Protein Ligase 2	Protein Coding	Q96AX9	46	GC01P020503	0.220345973968506	https://www.genecards.org/cgi-bin/carddisp.pl?gene=MIB2
TNIP2	TNFAIP3 Interacting Protein 2	Protein Coding	Q8NFZ5	46	GC04M002741	0.220345973968506	https://www.genecards.org/cgi-bin/carddisp.pl?gene=TNIP2
EIF2A	Eukaryotic Translation Initiation Factor 2A	Protein Coding	Q9BY44	45	GC03P150546	0.220345973968506	https://www.genecards.org/cgi-bin/carddisp.pl?gene=EIF2A
AHRR	Aryl Hydrocarbon Receptor Repressor	Protein Coding	A9YTQ3	43	GC05P000321	0.220345973968506	https://www.genecards.org/cgi-bin/carddisp.pl?gene=AHRR
DIRAS3	DIRAS Family GTPase 3	Protein Coding	O95661	40	GC01M068045	0.220345973968506	https://www.genecards.org/cgi-bin/carddisp.pl?gene=DIRAS3
LINC00336	Long Intergenic Non-Protein Coding RNA 336	RNA Gene	Q6ZUF6	31	GC06M033586	0.220345973968506	https://www.genecards.org/cgi-bin/carddisp.pl?gene=LINC00336
C20orf204	Chromosome 20 Open Reading Frame 204	Protein Coding	A0A1B0GTL2	25	GC20P067010	0.220345973968506	https://www.genecards.org/cgi-bin/carddisp.pl?gene=C20orf204
OIP5-AS1	OIP5 Antisense RNA 1	RNA Gene		24	GC15P157107	0.220345973968506	https://www.genecards.org/cgi-bin/carddisp.pl?gene=OIP5-AS1
CACNA1G-AS1	CACNA1G Antisense RNA 1	RNA Gene		22	GC17M078233	0.220345973968506	https://www.genecards.org/cgi-bin/carddisp.pl?gene=CACNA1G-AS1
RAB4B-EGLN2	RAB4B-EGLN2 Readthrough (NMD Candidate)	RNA Gene		18	GC19P040778	0.220345973968506	https://www.genecards.org/cgi-bin/carddisp.pl?gene=RAB4B-EGLN2
MIR522	MicroRNA 522	RNA Gene		15	GC19P053751	0.220345973968506	https://www.genecards.org/cgi-bin/carddisp.pl?gene=MIR522
EIF2AK3-DT	EIF2AK3 Divergent Transcript	RNA Gene		13	GC02P089299	0.220345973968506	https://www.genecards.org/cgi-bin/carddisp.pl?gene=EIF2AK3-DT
MIR4443	MicroRNA 4443	RNA Gene		12	GC03P057563	0.220345973968506	https://www.genecards.org/cgi-bin/carddisp.pl?gene=MIR4443
MIR6852	MicroRNA 6852	RNA Gene		9	GC09M035710	0.220345973968506	https://www.genecards.org/cgi-bin/carddisp.pl?gene=MIR6852
EGFR	Epidermal Growth Factor Receptor	Protein Coding	P00533	63	GC07P055019	0.155808135867119	https://www.genecards.org/cgi-bin/carddisp.pl?gene=EGFR
JAK1	Janus Kinase 1	Protein Coding	P23458	62	GC01M064833	0.155808135867119	https://www.genecards.org/cgi-bin/carddisp.pl?gene=JAK1
FLT3	Fms Related Receptor Tyrosine Kinase 3	Protein Coding	P36888	61	GC13M028003	0.155808135867119	https://www.genecards.org/cgi-bin/carddisp.pl?gene=FLT3
HMOX1	Heme Oxygenase 1	Protein Coding	P09601	61	GC22P035380	0.155808135867119	https://www.genecards.org/cgi-bin/carddisp.pl?gene=HMOX1
IDH1	Isocitrate Dehydrogenase (NADP(+)) 1	Protein Coding	O75874	61	GC02M208236	0.155808135867119	https://www.genecards.org/cgi-bin/carddisp.pl?gene=IDH1
BAX	BCL2 Associated X, Apoptosis Regulator	Protein Coding	Q07812	60	GC19P048954	0.155808135867119	https://www.genecards.org/cgi-bin/carddisp.pl?gene=BAX
IDH2	Isocitrate Dehydrogenase (NADP(+)) 2	Protein Coding	P48735	60	GC15M090083	0.155808135867119	https://www.genecards.org/cgi-bin/carddisp.pl?gene=IDH2
VIM	Vimentin	Protein Coding	P08670	60	GC10P017227	0.155808135867119	https://www.genecards.org/cgi-bin/carddisp.pl?gene=VIM
CDC42	Cell Division Cycle 42	Protein Coding	P60953	59	GC01P022052	0.155808135867119	https://www.genecards.org/cgi-bin/carddisp.pl?gene=CDC42
EPAS1	Endothelial PAS Domain Protein 1	Protein Coding	Q99814	59	GC02P046293	0.155808135867119	https://www.genecards.org/cgi-bin/carddisp.pl?gene=EPAS1
G6PD	Glucose-6-Phosphate Dehydrogenase	Protein Coding	P11413	59	GC0XM154598	0.155808135867119	https://www.genecards.org/cgi-bin/carddisp.pl?gene=G6PD
MMP13	Matrix Metallopeptidase 13	Protein Coding	P45452	59	GC11M102942	0.155808135867119	https://www.genecards.org/cgi-bin/carddisp.pl?gene=MMP13
NPM1	Nucleophosmin 1	Protein Coding	P06748	59	GC05P171387	0.155808135867119	https://www.genecards.org/cgi-bin/carddisp.pl?gene=NPM1
RARA	Retinoic Acid Receptor Alpha	Protein Coding	P10276	59	GC17P040309	0.155808135867119	https://www.genecards.org/cgi-bin/carddisp.pl?gene=RARA
ACTB	Actin Beta	Protein Coding	P60709	58	GC07M005527	0.155808135867119	https://www.genecards.org/cgi-bin/carddisp.pl?gene=ACTB
APC	APC Regulator Of WNT Signaling Pathway	Protein Coding	P25054	58	GC05P112707	0.155808135867119	https://www.genecards.org/cgi-bin/carddisp.pl?gene=APC
CASP1	Caspase 1	Protein Coding	P29466	58	GC11M105025	0.155808135867119	https://www.genecards.org/cgi-bin/carddisp.pl?gene=CASP1
CASP3	Caspase 3	Protein Coding	P42574	58	GC04M184627	0.155808135867119	https://www.genecards.org/cgi-bin/carddisp.pl?gene=CASP3
CASP7	Caspase 7	Protein Coding	P55210	58	GC10P113679	0.155808135867119	https://www.genecards.org/cgi-bin/carddisp.pl?gene=CASP7
CHRNA4	Cholinergic Receptor Nicotinic Alpha 4 Subunit	Protein Coding	P43681	58	GC20M063343	0.155808135867119	https://www.genecards.org/cgi-bin/carddisp.pl?gene=CHRNA4
DRD2	Dopamine Receptor D2	Protein Coding	P14416	58	GC11M113409	0.155808135867119	https://www.genecards.org/cgi-bin/carddisp.pl?gene=DRD2
HSP90AB1	Heat Shock Protein 90 Alpha Family Class B Member 1	Protein Coding	P08238	58	GC06P044246	0.155808135867119	https://www.genecards.org/cgi-bin/carddisp.pl?gene=HSP90AB1
HSPD1	Heat Shock Protein Family D (Hsp60) Member 1	Protein Coding	P10809	58	GC02M197486	0.155808135867119	https://www.genecards.org/cgi-bin/carddisp.pl?gene=HSPD1
KRT18	Keratin 18	Protein Coding	P05783	58	GC12P052948	0.155808135867119	https://www.genecards.org/cgi-bin/carddisp.pl?gene=KRT18
PKM	Pyruvate Kinase M1/2	Protein Coding	P14618	58	GC15M072199	0.155808135867119	https://www.genecards.org/cgi-bin/carddisp.pl?gene=PKM
PRDX1	Peroxiredoxin 1	Protein Coding	Q06830	58	GC01M045753	0.155808135867119	https://www.genecards.org/cgi-bin/carddisp.pl?gene=PRDX1
PTPN6	Protein Tyrosine Phosphatase Non-Receptor Type 6	Protein Coding	P29350	58	GC12P038993	0.155808135867119	https://www.genecards.org/cgi-bin/carddisp.pl?gene=PTPN6
STXBP1	Syntaxin Binding Protein 1	Protein Coding	P61764	58	GC09P141358	0.155808135867119	https://www.genecards.org/cgi-bin/carddisp.pl?gene=STXBP1
TPM1	Tropomyosin 1	Protein Coding	P09493	58	GC15P165361	0.155808135867119	https://www.genecards.org/cgi-bin/carddisp.pl?gene=TPM1
VCP	Valosin Containing Protein	Protein Coding	P55072	58	GC09M035085	0.155808135867119	https://www.genecards.org/cgi-bin/carddisp.pl?gene=VCP
YWHAE	Tyrosine 3-Monooxygenase/Tryptophan 5-Monooxygenase Activation Protein Epsilon	Protein Coding	P62258	58	GC17M074382	0.155808135867119	https://www.genecards.org/cgi-bin/carddisp.pl?gene=YWHAE
ATP2A1	ATPase Sarcoplasmic/Endoplasmic Reticulum Ca2+ Transporting 1	Protein Coding	O14983	57	GC16P081412	0.155808135867119	https://www.genecards.org/cgi-bin/carddisp.pl?gene=ATP2A1
CUL3	Cullin 3	Protein Coding	Q13618	57	GC02M224470	0.155808135867119	https://www.genecards.org/cgi-bin/carddisp.pl?gene=CUL3
PIKFYVE	Phosphoinositide Kinase, FYVE-Type Zinc Finger Containing	Protein Coding	Q9Y2I7	57	GC02P208266	0.155808135867119	https://www.genecards.org/cgi-bin/carddisp.pl?gene=PIKFYVE
TNFRSF1B	TNF Receptor Superfamily Member 1B	Protein Coding	P20333	57	GC01P040409	0.155808135867119	https://www.genecards.org/cgi-bin/carddisp.pl?gene=TNFRSF1B
BAP1	BRCA1 Associated Protein 1	Protein Coding	Q92560	56	GC03M052401	0.155808135867119	https://www.genecards.org/cgi-bin/carddisp.pl?gene=BAP1
CAD	Carbamoyl-Phosphate Synthetase 2, Aspartate Transcarbamylase, And Dihydroorotase	Protein Coding	P27708	56	GC02P027217	0.155808135867119	https://www.genecards.org/cgi-bin/carddisp.pl?gene=CAD
CASP9	Caspase 9	Protein Coding	P55211	56	GC01M015491	0.155808135867119	https://www.genecards.org/cgi-bin/carddisp.pl?gene=CASP9
DDX3X	DEAD-Box Helicase 3 X-Linked	Protein Coding	O00571	56	GC0XP041333	0.155808135867119	https://www.genecards.org/cgi-bin/carddisp.pl?gene=DDX3X
EEF2	Eukaryotic Translation Elongation Factor 2	Protein Coding	P13639	56	GC19M003976	0.155808135867119	https://www.genecards.org/cgi-bin/carddisp.pl?gene=EEF2
HSPA9	Heat Shock Protein Family A (Hsp70) Member 9	Protein Coding	P38646	56	GC05M138554	0.155808135867119	https://www.genecards.org/cgi-bin/carddisp.pl?gene=HSPA9
KEAP1	Kelch Like ECH Associated Protein 1	Protein Coding	Q14145	56	GC19M010486	0.155808135867119	https://www.genecards.org/cgi-bin/carddisp.pl?gene=KEAP1
KIF11	Kinesin Family Member 11	Protein Coding	P52732	56	GC10P092574	0.155808135867119	https://www.genecards.org/cgi-bin/carddisp.pl?gene=KIF11
KRT1	Keratin 1	Protein Coding	P04264	56	GC12M052674	0.155808135867119	https://www.genecards.org/cgi-bin/carddisp.pl?gene=KRT1
LEF1	Lymphoid Enhancer Binding Factor 1	Protein Coding	Q9UJU2	56	GC04M108047	0.155808135867119	https://www.genecards.org/cgi-bin/carddisp.pl?gene=LEF1
LRP1	LDL Receptor Related Protein 1	Protein Coding	Q07954	56	GC12P057128	0.155808135867119	https://www.genecards.org/cgi-bin/carddisp.pl?gene=LRP1
NOD2	Nucleotide Binding Oligomerization Domain Containing 2	Protein Coding	Q9HC29	56	GC16P050693	0.155808135867119	https://www.genecards.org/cgi-bin/carddisp.pl?gene=NOD2
NR1H4	Nuclear Receptor Subfamily 1 Group H Member 4	Protein Coding	Q96RI1	56	GC12P100473	0.155808135867119	https://www.genecards.org/cgi-bin/carddisp.pl?gene=NR1H4
PARK7	Parkinsonism Associated Deglycase	Protein Coding	Q99497	56	GC01P039429	0.155808135867119	https://www.genecards.org/cgi-bin/carddisp.pl?gene=PARK7
PRPS1	Phosphoribosyl Pyrophosphate Synthetase 1	Protein Coding	P60891	56	GC0XP107628	0.155808135867119	https://www.genecards.org/cgi-bin/carddisp.pl?gene=PRPS1
RPL11	Ribosomal Protein L11	Protein Coding	P62913	56	GC01P023691	0.155808135867119	https://www.genecards.org/cgi-bin/carddisp.pl?gene=RPL11
RPL5	Ribosomal Protein L5	Protein Coding	P46777	56	GC01P092845	0.155808135867119	https://www.genecards.org/cgi-bin/carddisp.pl?gene=RPL5
RPS19	Ribosomal Protein S19	Protein Coding	P39019	56	GC19P113140	0.155808135867119	https://www.genecards.org/cgi-bin/carddisp.pl?gene=RPS19
SLC16A1	Solute Carrier Family 16 Member 1	Protein Coding	P53985	56	GC01M113100	0.155808135867119	https://www.genecards.org/cgi-bin/carddisp.pl?gene=SLC16A1
TNNT2	Troponin T2, Cardiac Type	Protein Coding	P45379	56	GC01M201359	0.155808135867119	https://www.genecards.org/cgi-bin/carddisp.pl?gene=TNNT2
TUBA4A	Tubulin Alpha 4a	Protein Coding	P68366	56	GC02M219249	0.155808135867119	https://www.genecards.org/cgi-bin/carddisp.pl?gene=TUBA4A
TUBB4A	Tubulin Beta 4A Class IVa	Protein Coding	P04350	56	GC19M091894	0.155808135867119	https://www.genecards.org/cgi-bin/carddisp.pl?gene=TUBB4A
YWHAG	Tyrosine 3-Monooxygenase/Tryptophan 5-Monooxygenase Activation Protein Gamma	Protein Coding	P61981	56	GC07M078603	0.155808135867119	https://www.genecards.org/cgi-bin/carddisp.pl?gene=YWHAG
AHR	Aryl Hydrocarbon Receptor	Protein Coding	P35869	55	GC07P016916	0.155808135867119	https://www.genecards.org/cgi-bin/carddisp.pl?gene=AHR
ARHGEF2	Rho/Rac Guanine Nucleotide Exchange Factor 2	Protein Coding	Q92974	55	GC01M155946	0.155808135867119	https://www.genecards.org/cgi-bin/carddisp.pl?gene=ARHGEF2
ATF4	Activating Transcription Factor 4	Protein Coding	P18848	55	GC22P039519	0.155808135867119	https://www.genecards.org/cgi-bin/carddisp.pl?gene=ATF4
IL4	Interleukin 4	Protein Coding	P05112	55	GC05P132673	0.155808135867119	https://www.genecards.org/cgi-bin/carddisp.pl?gene=IL4
KRT14	Keratin 14	Protein Coding	P02533	55	GC17M041582	0.155808135867119	https://www.genecards.org/cgi-bin/carddisp.pl?gene=KRT14
KRT8	Keratin 8	Protein Coding	P05787	55	GC12M052897	0.155808135867119	https://www.genecards.org/cgi-bin/carddisp.pl?gene=KRT8
PINK1	PTEN Induced Kinase 1	Protein Coding	Q9BXM7	55	GC01P041392	0.155808135867119	https://www.genecards.org/cgi-bin/carddisp.pl?gene=PINK1
TRAF3	TNF Receptor Associated Factor 3	Protein Coding	Q13114	55	GC14P115798	0.155808135867119	https://www.genecards.org/cgi-bin/carddisp.pl?gene=TRAF3
ALOX15	Arachidonate 15-Lipoxygenase	Protein Coding	P16050	54	GC17M004630	0.155808135867119	https://www.genecards.org/cgi-bin/carddisp.pl?gene=ALOX15
CASP4	Caspase 4	Protein Coding	P49662	54	GC11M104942	0.155808135867119	https://www.genecards.org/cgi-bin/carddisp.pl?gene=CASP4
DDX5	DEAD-Box Helicase 5	Protein Coding	P17844	54	GC17M064498	0.155808135867119	https://www.genecards.org/cgi-bin/carddisp.pl?gene=DDX5
EIF4EBP1	Eukaryotic Translation Initiation Factor 4E Binding Protein 1	Protein Coding	Q13541	54	GC08P039851	0.155808135867119	https://www.genecards.org/cgi-bin/carddisp.pl?gene=EIF4EBP1
EMD	Emerin	Protein Coding	P50402	54	GC0XP154379	0.155808135867119	https://www.genecards.org/cgi-bin/carddisp.pl?gene=EMD
FUS	FUS RNA Binding Protein	Protein Coding	P35637	54	GC16P031180	0.155808135867119	https://www.genecards.org/cgi-bin/carddisp.pl?gene=FUS
HNRNPA2B1	Heterogeneous Nuclear Ribonucleoprotein A2/B1	Protein Coding	P22626	54	GC07M026174	0.155808135867119	https://www.genecards.org/cgi-bin/carddisp.pl?gene=HNRNPA2B1
IRF3	Interferon Regulatory Factor 3	Protein Coding	Q14653	54	GC19M049659	0.155808135867119	https://www.genecards.org/cgi-bin/carddisp.pl?gene=IRF3
KRT5	Keratin 5	Protein Coding	P13647	54	GC12M052514	0.155808135867119	https://www.genecards.org/cgi-bin/carddisp.pl?gene=KRT5
LCN2	Lipocalin 2	Protein Coding	P80188	54	GC09P128149	0.155808135867119	https://www.genecards.org/cgi-bin/carddisp.pl?gene=LCN2
MYH14	Myosin Heavy Chain 14	Protein Coding	Q7Z406	54	GC19P113478	0.155808135867119	https://www.genecards.org/cgi-bin/carddisp.pl?gene=MYH14
PPP1CB	Protein Phosphatase 1 Catalytic Subunit Beta	Protein Coding	P62140	54	GC02P028766	0.155808135867119	https://www.genecards.org/cgi-bin/carddisp.pl?gene=PPP1CB
PSMA3	Proteasome 20S Subunit Alpha 3	Protein Coding	P25788	54	GC14P058244	0.155808135867119	https://www.genecards.org/cgi-bin/carddisp.pl?gene=PSMA3
RANBP2	RAN Binding Protein 2	Protein Coding	P49792	54	GC02P108719	0.155808135867119	https://www.genecards.org/cgi-bin/carddisp.pl?gene=RANBP2
RIPK2	Receptor Interacting Serine/Threonine Kinase 2	Protein Coding	O43353	54	GC08P089918	0.155808135867119	https://www.genecards.org/cgi-bin/carddisp.pl?gene=RIPK2
SLC25A1	Solute Carrier Family 25 Member 1	Protein Coding	P53007	54	GC22M020036	0.155808135867119	https://www.genecards.org/cgi-bin/carddisp.pl?gene=SLC25A1
TET2	Tet Methylcytosine Dioxygenase 2	Protein Coding	Q6N021	54	GC04P105145	0.155808135867119	https://www.genecards.org/cgi-bin/carddisp.pl?gene=TET2
TPM3	Tropomyosin 3	Protein Coding	P06753	54	GC01M154155	0.155808135867119	https://www.genecards.org/cgi-bin/carddisp.pl?gene=TPM3
UBE2L3	Ubiquitin Conjugating Enzyme E2 L3	Protein Coding	P68036	54	GC22P021549	0.155808135867119	https://www.genecards.org/cgi-bin/carddisp.pl?gene=UBE2L3
XRCC6	X-Ray Repair Cross Complementing 6	Protein Coding	P12956	54	GC22P070718	0.155808135867119	https://www.genecards.org/cgi-bin/carddisp.pl?gene=XRCC6
ACTC1	Actin Alpha Cardiac Muscle 1	Protein Coding	P68032	53	GC15M034790	0.155808135867119	https://www.genecards.org/cgi-bin/carddisp.pl?gene=ACTC1
AFG3L2	AFG3 Like Matrix AAA Peptidase Subunit 2	Protein Coding	Q9Y4W6	53	GC18M012328	0.155808135867119	https://www.genecards.org/cgi-bin/carddisp.pl?gene=AFG3L2
AHSG	Alpha 2-HS Glycoprotein	Protein Coding	P02765	53	GC03P186658	0.155808135867119	https://www.genecards.org/cgi-bin/carddisp.pl?gene=AHSG
ASIC1	Acid Sensing Ion Channel Subunit 1	Protein Coding	P78348	53	GC12P050057	0.155808135867119	https://www.genecards.org/cgi-bin/carddisp.pl?gene=ASIC1
CADM1	Cell Adhesion Molecule 1	Protein Coding	Q9BY67	53	GC11M115169	0.155808135867119	https://www.genecards.org/cgi-bin/carddisp.pl?gene=CADM1
GBE1	1,4-Alpha-Glucan Branching Enzyme 1	Protein Coding	Q04446	53	GC03M081489	0.155808135867119	https://www.genecards.org/cgi-bin/carddisp.pl?gene=GBE1
HPSE	Heparanase	Protein Coding	Q9Y251	53	GC04M083292	0.155808135867119	https://www.genecards.org/cgi-bin/carddisp.pl?gene=HPSE
KLF6	KLF Transcription Factor 6	Protein Coding	Q99612	53	GC10M003779	0.155808135867119	https://www.genecards.org/cgi-bin/carddisp.pl?gene=KLF6
KRT19	Keratin 19	Protein Coding	P08727	53	GC17M041523	0.155808135867119	https://www.genecards.org/cgi-bin/carddisp.pl?gene=KRT19
LTBP1	Latent Transforming Growth Factor Beta Binding Protein 1	Protein Coding	Q14766	53	GC02P032946	0.155808135867119	https://www.genecards.org/cgi-bin/carddisp.pl?gene=LTBP1
MAP1B	Microtubule Associated Protein 1B	Protein Coding	P46821	53	GC05P072107	0.155808135867119	https://www.genecards.org/cgi-bin/carddisp.pl?gene=MAP1B
MYO5A	Myosin VA	Protein Coding	Q9Y4I1	53	GC15M149601	0.155808135867119	https://www.genecards.org/cgi-bin/carddisp.pl?gene=MYO5A
NCL	Nucleolin	Protein Coding	P19338	53	GC02M231453	0.155808135867119	https://www.genecards.org/cgi-bin/carddisp.pl?gene=NCL
NFS1	NFS1 Cysteine Desulfurase	Protein Coding	Q9Y697	53	GC20M035668	0.155808135867119	https://www.genecards.org/cgi-bin/carddisp.pl?gene=NFS1
NRIP1	Nuclear Receptor Interacting Protein 1	Protein Coding	P48552	53	GC21M014961	0.155808135867119	https://www.genecards.org/cgi-bin/carddisp.pl?gene=NRIP1
PABPN1	Poly(A) Binding Protein Nuclear 1	Protein Coding	Q86U42	53	GC14P047396	0.155808135867119	https://www.genecards.org/cgi-bin/carddisp.pl?gene=PABPN1
PKP2	Plakophilin 2	Protein Coding	Q99959	53	GC12M032790	0.155808135867119	https://www.genecards.org/cgi-bin/carddisp.pl?gene=PKP2
RAD23B	RAD23 Homolog B, Nucleotide Excision Repair Protein	Protein Coding	P54727	53	GC09P107283	0.155808135867119	https://www.genecards.org/cgi-bin/carddisp.pl?gene=RAD23B
RPS6	Ribosomal Protein S6	Protein Coding	P62753	53	GC09M019375	0.155808135867119	https://www.genecards.org/cgi-bin/carddisp.pl?gene=RPS6
S100A4	S100 Calcium Binding Protein A4	Protein Coding	P26447	53	GC01M153543	0.155808135867119	https://www.genecards.org/cgi-bin/carddisp.pl?gene=S100A4
SLC25A13	Solute Carrier Family 25 Member 13	Protein Coding	Q9UJS0	53	GC07M096120	0.155808135867119	https://www.genecards.org/cgi-bin/carddisp.pl?gene=SLC25A13
TPM2	Tropomyosin 2	Protein Coding	P07951	53	GC09M035672	0.155808135867119	https://www.genecards.org/cgi-bin/carddisp.pl?gene=TPM2
TUBA1B	Tubulin Alpha 1b	Protein Coding	P68363	53	GC12M049127	0.155808135867119	https://www.genecards.org/cgi-bin/carddisp.pl?gene=TUBA1B
TUBB4B	Tubulin Beta 4B Class IVb	Protein Coding	P68371	53	GC09P137241	0.155808135867119	https://www.genecards.org/cgi-bin/carddisp.pl?gene=TUBB4B
ULK1	Unc-51 Like Autophagy Activating Kinase 1	Protein Coding	O75385	53	GC12P131894	0.155808135867119	https://www.genecards.org/cgi-bin/carddisp.pl?gene=ULK1
VDAC2	Voltage Dependent Anion Channel 2	Protein Coding	P45880	53	GC10P075210	0.155808135867119	https://www.genecards.org/cgi-bin/carddisp.pl?gene=VDAC2
XRCC5	X-Ray Repair Cross Complementing 5	Protein Coding	P13010	53	GC02P216107	0.155808135867119	https://www.genecards.org/cgi-bin/carddisp.pl?gene=XRCC5
AGO2	Argonaute RISC Catalytic Component 2	Protein Coding	Q9UKV8	52	GC08M140922	0.155808135867119	https://www.genecards.org/cgi-bin/carddisp.pl?gene=AGO2
CALU	Calumenin	Protein Coding	O43852	52	GC07P128739	0.155808135867119	https://www.genecards.org/cgi-bin/carddisp.pl?gene=CALU
CCT5	Chaperonin Containing TCP1 Subunit 5	Protein Coding	P48643	52	GC05P010249	0.155808135867119	https://www.genecards.org/cgi-bin/carddisp.pl?gene=CCT5
CLTC	Clathrin Heavy Chain	Protein Coding	Q00610	52	GC17P059619	0.155808135867119	https://www.genecards.org/cgi-bin/carddisp.pl?gene=CLTC
CNBP	CCHC-Type Zinc Finger Nucleic Acid Binding Protein	Protein Coding	P62633	52	GC03M129167	0.155808135867119	https://www.genecards.org/cgi-bin/carddisp.pl?gene=CNBP
COPB2	COPI Coat Complex Subunit Beta 2	Protein Coding	P35606	52	GC03M139355	0.155808135867119	https://www.genecards.org/cgi-bin/carddisp.pl?gene=COPB2
EEF1A1	Eukaryotic Translation Elongation Factor 1 Alpha 1	Protein Coding	P68104	52	GC06M094314	0.155808135867119	https://www.genecards.org/cgi-bin/carddisp.pl?gene=EEF1A1
ELP1	Elongator Acetyltransferase Complex Subunit 1	Protein Coding	O95163	52	GC09M109845	0.155808135867119	https://www.genecards.org/cgi-bin/carddisp.pl?gene=ELP1
KRT10	Keratin 10	Protein Coding	P13645	52	GC17M040818	0.155808135867119	https://www.genecards.org/cgi-bin/carddisp.pl?gene=KRT10
LGALS1	Galectin 1	Protein Coding	P09382	52	GC22P037675	0.155808135867119	https://www.genecards.org/cgi-bin/carddisp.pl?gene=LGALS1
NSUN2	NOP2/Sun RNA Methyltransferase 2	Protein Coding	Q08J23	52	GC05M006599	0.155808135867119	https://www.genecards.org/cgi-bin/carddisp.pl?gene=NSUN2
NUP214	Nucleoporin 214	Protein Coding	P35658	52	GC09P131125	0.155808135867119	https://www.genecards.org/cgi-bin/carddisp.pl?gene=NUP214
PFKL	Phosphofructokinase, Liver Type	Protein Coding	P17858	52	GC21P044300	0.155808135867119	https://www.genecards.org/cgi-bin/carddisp.pl?gene=PFKL
PLEC	Plectin	Protein Coding	Q15149	52	GC08M146598	0.155808135867119	https://www.genecards.org/cgi-bin/carddisp.pl?gene=PLEC
PRSS1	Serine Protease 1	Protein Coding	P07477	52	GC07P157883	0.155808135867119	https://www.genecards.org/cgi-bin/carddisp.pl?gene=PRSS1
RPS10	Ribosomal Protein S10	Protein Coding	P46783	52	GC06M093918	0.155808135867119	https://www.genecards.org/cgi-bin/carddisp.pl?gene=RPS10
RPS24	Ribosomal Protein S24	Protein Coding	P62847	52	GC10P078033	0.155808135867119	https://www.genecards.org/cgi-bin/carddisp.pl?gene=RPS24
RPS26	Ribosomal Protein S26	Protein Coding	P62854	52	GC12P060592	0.155808135867119	https://www.genecards.org/cgi-bin/carddisp.pl?gene=RPS26
SFPQ	Splicing Factor Proline And Glutamine Rich	Protein Coding	P23246	52	GC01M035176	0.155808135867119	https://www.genecards.org/cgi-bin/carddisp.pl?gene=SFPQ
SLC25A5	Solute Carrier Family 25 Member 5	Protein Coding	P05141	52	GC0XP119468	0.155808135867119	https://www.genecards.org/cgi-bin/carddisp.pl?gene=SLC25A5
TNFRSF8	TNF Receptor Superfamily Member 8	Protein Coding	P28908	52	GC01P012063	0.155808135867119	https://www.genecards.org/cgi-bin/carddisp.pl?gene=TNFRSF8
TUBB6	Tubulin Beta 6 Class V	Protein Coding	Q9BUF5	52	GC18P012307	0.155808135867119	https://www.genecards.org/cgi-bin/carddisp.pl?gene=TUBB6
TUFM	Tu Translation Elongation Factor, Mitochondrial	Protein Coding	P49411	52	GC16M043919	0.155808135867119	https://www.genecards.org/cgi-bin/carddisp.pl?gene=TUFM
UBE2D3	Ubiquitin Conjugating Enzyme E2 D3	Protein Coding	P61077	52	GC04M102794	0.155808135867119	https://www.genecards.org/cgi-bin/carddisp.pl?gene=UBE2D3
UGDH	UDP-Glucose 6-Dehydrogenase	Protein Coding	O60701	52	GC04M039502	0.155808135867119	https://www.genecards.org/cgi-bin/carddisp.pl?gene=UGDH
BANF1	BAF Nuclear Assembly Factor 1	Protein Coding	O75531	51	GC11P066002	0.155808135867119	https://www.genecards.org/cgi-bin/carddisp.pl?gene=BANF1
COPA	COPI Coat Complex Subunit Alpha	Protein Coding	P53621	51	GC01M160288	0.155808135867119	https://www.genecards.org/cgi-bin/carddisp.pl?gene=COPA
CUL4A	Cullin 4A	Protein Coding	Q13619	51	GC13P113208	0.155808135867119	https://www.genecards.org/cgi-bin/carddisp.pl?gene=CUL4A
DYNLL1	Dynein Light Chain LC8-Type 1	Protein Coding	P63167	51	GC12P120469	0.155808135867119	https://www.genecards.org/cgi-bin/carddisp.pl?gene=DYNLL1
FLII	FLII Actin Remodeling Protein	Protein Coding	Q13045	51	GC17M018244	0.155808135867119	https://www.genecards.org/cgi-bin/carddisp.pl?gene=FLII
HNRNPU	Heterogeneous Nuclear Ribonucleoprotein U	Protein Coding	Q00839	51	GC01M244844	0.155808135867119	https://www.genecards.org/cgi-bin/carddisp.pl?gene=HNRNPU
IVNS1ABP	Influenza Virus NS1A Binding Protein	Protein Coding	Q9Y6Y0	51	GC01M185296	0.155808135867119	https://www.genecards.org/cgi-bin/carddisp.pl?gene=IVNS1ABP
KHDRBS1	KH RNA Binding Domain Containing, Signal Transduction Associated 1	Protein Coding	Q07666	51	GC01P032013	0.155808135867119	https://www.genecards.org/cgi-bin/carddisp.pl?gene=KHDRBS1
KRT16	Keratin 16	Protein Coding	P08779	51	GC17M041609	0.155808135867119	https://www.genecards.org/cgi-bin/carddisp.pl?gene=KRT16
KRT6A	Keratin 6A	Protein Coding	P02538	51	GC12M052488	0.155808135867119	https://www.genecards.org/cgi-bin/carddisp.pl?gene=KRT6A
KRT7	Keratin 7	Protein Coding	P08729	51	GC12P052232	0.155808135867119	https://www.genecards.org/cgi-bin/carddisp.pl?gene=KRT7
LITAF	Lipopolysaccharide Induced TNF Factor	Protein Coding	Q99732	51	GC16M011547	0.155808135867119	https://www.genecards.org/cgi-bin/carddisp.pl?gene=LITAF
MYO6	Myosin VI	Protein Coding	Q9UM54	51	GC06P075749	0.155808135867119	https://www.genecards.org/cgi-bin/carddisp.pl?gene=MYO6
NLRP2	NLR Family Pyrin Domain Containing 2	Protein Coding	Q9NX02	51	GC19P054953	0.155808135867119	https://www.genecards.org/cgi-bin/carddisp.pl?gene=NLRP2
PABPC1	Poly(A) Binding Protein Cytoplasmic 1	Protein Coding	P11940	51	GC08M100685	0.155808135867119	https://www.genecards.org/cgi-bin/carddisp.pl?gene=PABPC1
PSMC4	Proteasome 26S Subunit, ATPase 4	Protein Coding	P43686	51	GC19P113047	0.155808135867119	https://www.genecards.org/cgi-bin/carddisp.pl?gene=PSMC4
PYCARD	PYD And CARD Domain Containing	Protein Coding	Q9ULZ3	51	GC16M031201	0.155808135867119	https://www.genecards.org/cgi-bin/carddisp.pl?gene=PYCARD
RPL15	Ribosomal Protein L15	Protein Coding	P61313	51	GC03P023916	0.155808135867119	https://www.genecards.org/cgi-bin/carddisp.pl?gene=RPL15
RPL26	Ribosomal Protein L26	Protein Coding	P61254	51	GC17M008377	0.155808135867119	https://www.genecards.org/cgi-bin/carddisp.pl?gene=RPL26
RPL35	Ribosomal Protein L35	Protein Coding	P42766	51	GC09M124857	0.155808135867119	https://www.genecards.org/cgi-bin/carddisp.pl?gene=RPL35
RPS17	Ribosomal Protein S17	Protein Coding	P08708	51	GC15M082536	0.155808135867119	https://www.genecards.org/cgi-bin/carddisp.pl?gene=RPS17
RPS27	Ribosomal Protein S27	Protein Coding	P42677	51	GC01P164469	0.155808135867119	https://www.genecards.org/cgi-bin/carddisp.pl?gene=RPS27
RPS3	Ribosomal Protein S3	Protein Coding	P23396	51	GC11P089608	0.155808135867119	https://www.genecards.org/cgi-bin/carddisp.pl?gene=RPS3
S100A6	S100 Calcium Binding Protein A6	Protein Coding	P06703	51	GC01M160893	0.155808135867119	https://www.genecards.org/cgi-bin/carddisp.pl?gene=S100A6
SRSF1	Serine And Arginine Rich Splicing Factor 1	Protein Coding	Q07955	51	GC17M078409	0.155808135867119	https://www.genecards.org/cgi-bin/carddisp.pl?gene=SRSF1
XRN2	5'-3' Exoribonuclease 2	Protein Coding	Q9H0D6	51	GC20P021303	0.155808135867119	https://www.genecards.org/cgi-bin/carddisp.pl?gene=XRN2
AP2B1	Adaptor Related Protein Complex 2 Subunit Beta 1	Protein Coding	P63010	50	GC17P035578	0.155808135867119	https://www.genecards.org/cgi-bin/carddisp.pl?gene=AP2B1
AP2S1	Adaptor Related Protein Complex 2 Subunit Sigma 1	Protein Coding	P53680	50	GC19M046838	0.155808135867119	https://www.genecards.org/cgi-bin/carddisp.pl?gene=AP2S1
ATAD3A	ATPase Family AAA Domain Containing 3A	Protein Coding	Q9NVI7	50	GC01P020493	0.155808135867119	https://www.genecards.org/cgi-bin/carddisp.pl?gene=ATAD3A
DDX17	DEAD-Box Helicase 17	Protein Coding	Q92841	50	GC22M038483	0.155808135867119	https://www.genecards.org/cgi-bin/carddisp.pl?gene=DDX17
EIF4B	Eukaryotic Translation Initiation Factor 4B	Protein Coding	P23588	50	GC12P053006	0.155808135867119	https://www.genecards.org/cgi-bin/carddisp.pl?gene=EIF4B
ELAVL1	ELAV Like RNA Binding Protein 1	Protein Coding	Q15717	50	GC19M007958	0.155808135867119	https://www.genecards.org/cgi-bin/carddisp.pl?gene=ELAVL1
HNRNPH1	Heterogeneous Nuclear Ribonucleoprotein H1	Protein Coding	P31943	50	GC05M179614	0.155808135867119	https://www.genecards.org/cgi-bin/carddisp.pl?gene=HNRNPH1
IL24	Interleukin 24	Protein Coding	Q13007	50	GC01P206897	0.155808135867119	https://www.genecards.org/cgi-bin/carddisp.pl?gene=IL24
MVP	Major Vault Protein	Protein Coding	Q14764	50	GC16P081559	0.155808135867119	https://www.genecards.org/cgi-bin/carddisp.pl?gene=MVP
NDUFA4	NDUFA4 Mitochondrial Complex Associated	Protein Coding	O00483	50	GC07M010938	0.155808135867119	https://www.genecards.org/cgi-bin/carddisp.pl?gene=NDUFA4
PAWR	Pro-Apoptotic WT1 Regulator	Protein Coding	Q96IZ0	50	GC12M079574	0.155808135867119	https://www.genecards.org/cgi-bin/carddisp.pl?gene=PAWR
PNKD	PNKD Metallo-Beta-Lactamase Domain Containing	Protein Coding	Q8N490	50	GC02P218270	0.155808135867119	https://www.genecards.org/cgi-bin/carddisp.pl?gene=PNKD
PPM1B	Protein Phosphatase, Mg2+/Mn2+ Dependent 1B	Protein Coding	O75688	50	GC02P044167	0.155808135867119	https://www.genecards.org/cgi-bin/carddisp.pl?gene=PPM1B
PRPF8	Pre-MRNA Processing Factor 8	Protein Coding	Q6P2Q9	50	GC17M001650	0.155808135867119	https://www.genecards.org/cgi-bin/carddisp.pl?gene=PRPF8
RBMX	RNA Binding Motif Protein X-Linked	Protein Coding	P38159	50	GC0XM136848	0.155808135867119	https://www.genecards.org/cgi-bin/carddisp.pl?gene=RBMX
RPL10A	Ribosomal Protein L10a	Protein Coding	P62906	50	GC06P134968	0.155808135867119	https://www.genecards.org/cgi-bin/carddisp.pl?gene=RPL10A
RPL27	Ribosomal Protein L27	Protein Coding	P61353	50	GC17P042998	0.155808135867119	https://www.genecards.org/cgi-bin/carddisp.pl?gene=RPL27
RPS13	Ribosomal Protein S13	Protein Coding	P62277	50	GC11M017925	0.155808135867119	https://www.genecards.org/cgi-bin/carddisp.pl?gene=RPS13
RPS14	Ribosomal Protein S14	Protein Coding	P62263	50	GC05M150443	0.155808135867119	https://www.genecards.org/cgi-bin/carddisp.pl?gene=RPS14
RPS16	Ribosomal Protein S16	Protein Coding	P62249	50	GC19M039433	0.155808135867119	https://www.genecards.org/cgi-bin/carddisp.pl?gene=RPS16
RPS20	Ribosomal Protein S20	Protein Coding	P60866	50	GC08M056067	0.155808135867119	https://www.genecards.org/cgi-bin/carddisp.pl?gene=RPS20
RPS23	Ribosomal Protein S23	Protein Coding	P62266	50	GC05M082273	0.155808135867119	https://www.genecards.org/cgi-bin/carddisp.pl?gene=RPS23
SLC25A6	Solute Carrier Family 25 Member 6	Protein Coding	P12236	50	GC0XM001386	0.155808135867119	https://www.genecards.org/cgi-bin/carddisp.pl?gene=SLC25A6
SLC30A9	Solute Carrier Family 30 Member 9	Protein Coding	Q6PML9	50	GC04P041992	0.155808135867119	https://www.genecards.org/cgi-bin/carddisp.pl?gene=SLC30A9
SNRPE	Small Nuclear Ribonucleoprotein Polypeptide E	Protein Coding	P62304	50	GC01P203981	0.155808135867119	https://www.genecards.org/cgi-bin/carddisp.pl?gene=SNRPE
SVIL	Supervillin	Protein Coding	O95425	50	GC10M035708	0.155808135867119	https://www.genecards.org/cgi-bin/carddisp.pl?gene=SVIL
TCOF1	Treacle Ribosome Biogenesis Factor 1	Protein Coding	Q13428	50	GC05P152403	0.155808135867119	https://www.genecards.org/cgi-bin/carddisp.pl?gene=TCOF1
TCP1	T-Complex 1	Protein Coding	P17987	50	GC06M159778	0.155808135867119	https://www.genecards.org/cgi-bin/carddisp.pl?gene=TCP1
TUBA1C	Tubulin Alpha 1c	Protein Coding	Q9BQE3	50	GC12P049188	0.155808135867119	https://www.genecards.org/cgi-bin/carddisp.pl?gene=TUBA1C
CCNT1	Cyclin T1	Protein Coding	O60563	49	GC12M048688	0.155808135867119	https://www.genecards.org/cgi-bin/carddisp.pl?gene=CCNT1
DNAJA1	DnaJ Heat Shock Protein Family (Hsp40) Member A1	Protein Coding	P31689	49	GC09P033025	0.155808135867119	https://www.genecards.org/cgi-bin/carddisp.pl?gene=DNAJA1
LTBR	Lymphotoxin Beta Receptor	Protein Coding	P36941	49	GC12P006375	0.155808135867119	https://www.genecards.org/cgi-bin/carddisp.pl?gene=LTBR
PDLIM7	PDZ And LIM Domain 7	Protein Coding	Q9NR12	49	GC05M177483	0.155808135867119	https://www.genecards.org/cgi-bin/carddisp.pl?gene=PDLIM7
RPL3	Ribosomal Protein L3	Protein Coding	P39023	49	GC22M077115	0.155808135867119	https://www.genecards.org/cgi-bin/carddisp.pl?gene=RPL3
RPL4	Ribosomal Protein L4	Protein Coding	P36578	49	GC15M066498	0.155808135867119	https://www.genecards.org/cgi-bin/carddisp.pl?gene=RPL4
RPL7	Ribosomal Protein L7	Protein Coding	P18124	49	GC08M073290	0.155808135867119	https://www.genecards.org/cgi-bin/carddisp.pl?gene=RPL7
RPL7A	Ribosomal Protein L7a	Protein Coding	P62424	49	GC09P133348	0.155808135867119	https://www.genecards.org/cgi-bin/carddisp.pl?gene=RPL7A
RPS12	Ribosomal Protein S12	Protein Coding	P25398	49	GC06P132814	0.155808135867119	https://www.genecards.org/cgi-bin/carddisp.pl?gene=RPS12
RPS29	Ribosomal Protein S29	Protein Coding	P62273	49	GC14M049570	0.155808135867119	https://www.genecards.org/cgi-bin/carddisp.pl?gene=RPS29
SLC25A10	Solute Carrier Family 25 Member 10	Protein Coding	Q9UBX3	49	GC17P081712	0.155808135867119	https://www.genecards.org/cgi-bin/carddisp.pl?gene=SLC25A10
SRSF6	Serine And Arginine Rich Splicing Factor 6	Protein Coding	Q13247	49	GC20P043457	0.155808135867119	https://www.genecards.org/cgi-bin/carddisp.pl?gene=SRSF6
SSBP1	Single Stranded DNA Binding Protein 1	Protein Coding	Q04837	49	GC07P159543	0.155808135867119	https://www.genecards.org/cgi-bin/carddisp.pl?gene=SSBP1
YBX1	Y-Box Binding Protein 1	Protein Coding	P67809	49	GC01P042682	0.155808135867119	https://www.genecards.org/cgi-bin/carddisp.pl?gene=YBX1
ADAMTSL4	ADAMTS Like 4	Protein Coding	Q6UY14	48	GC01P150549	0.155808135867119	https://www.genecards.org/cgi-bin/carddisp.pl?gene=ADAMTSL4
ATXN2L	Ataxin 2 Like	Protein Coding	Q8WWM7	48	GC16P081408	0.155808135867119	https://www.genecards.org/cgi-bin/carddisp.pl?gene=ATXN2L
BAG2	BAG Cochaperone 2	Protein Coding	O95816	48	GC06P057172	0.155808135867119	https://www.genecards.org/cgi-bin/carddisp.pl?gene=BAG2
CAPZA1	Capping Actin Protein Of Muscle Z-Line Subunit Alpha 1	Protein Coding	P52907	48	GC01P112619	0.155808135867119	https://www.genecards.org/cgi-bin/carddisp.pl?gene=CAPZA1
CPSF3	Cleavage And Polyadenylation Specific Factor 3	Protein Coding	Q9UKF6	48	GC02P009423	0.155808135867119	https://www.genecards.org/cgi-bin/carddisp.pl?gene=CPSF3
H1-2	H1.2 Linker Histone, Cluster Member	Protein Coding	P16403	48	GC06M093421	0.155808135867119	https://www.genecards.org/cgi-bin/carddisp.pl?gene=H1-2
IGF2BP1	Insulin Like Growth Factor 2 MRNA Binding Protein 1	Protein Coding	Q9NZI8	48	GC17P112592	0.155808135867119	https://www.genecards.org/cgi-bin/carddisp.pl?gene=IGF2BP1
KRT2	Keratin 2	Protein Coding	P35908	48	GC12M052773	0.155808135867119	https://www.genecards.org/cgi-bin/carddisp.pl?gene=KRT2
KRT9	Keratin 9	Protein Coding	P35527	48	GC17M041565	0.155808135867119	https://www.genecards.org/cgi-bin/carddisp.pl?gene=KRT9
MAP1LC3A	Microtubule Associated Protein 1 Light Chain 3 Alpha	Protein Coding	Q9H492	48	GC20P034546	0.155808135867119	https://www.genecards.org/cgi-bin/carddisp.pl?gene=MAP1LC3A
MPP1	MAGUK P55 Scaffold Protein 1	Protein Coding	Q00013	48	GC0XM154779	0.155808135867119	https://www.genecards.org/cgi-bin/carddisp.pl?gene=MPP1
MYO1C	Myosin IC	Protein Coding	O00159	48	GC17M001464	0.155808135867119	https://www.genecards.org/cgi-bin/carddisp.pl?gene=MYO1C
NLRP7	NLR Family Pyrin Domain Containing 7	Protein Coding	Q8WX94	48	GC19M054923	0.155808135867119	https://www.genecards.org/cgi-bin/carddisp.pl?gene=NLRP7
NME8	NME/NM23 Family Member 8	Protein Coding	Q8N427	48	GC07P037889	0.155808135867119	https://www.genecards.org/cgi-bin/carddisp.pl?gene=NME8
PCM1	Pericentriolar Material 1	Protein Coding	Q15154	48	GC08P017922	0.155808135867119	https://www.genecards.org/cgi-bin/carddisp.pl?gene=PCM1
PDIA4	Protein Disulfide Isomerase Family A Member 4	Protein Coding	P13667	48	GC07M149003	0.155808135867119	https://www.genecards.org/cgi-bin/carddisp.pl?gene=PDIA4
RFWD3	Ring Finger And WD Repeat Domain 3	Protein Coding	Q6PCD5	48	GC16M074621	0.155808135867119	https://www.genecards.org/cgi-bin/carddisp.pl?gene=RFWD3
RPL13	Ribosomal Protein L13	Protein Coding	P26373	48	GC16P095422	0.155808135867119	https://www.genecards.org/cgi-bin/carddisp.pl?gene=RPL13
RPL13A	Ribosomal Protein L13a	Protein Coding	P40429	48	GC19P049487	0.155808135867119	https://www.genecards.org/cgi-bin/carddisp.pl?gene=RPL13A
RPL22	Ribosomal Protein L22	Protein Coding	P35268	48	GC01M014309	0.155808135867119	https://www.genecards.org/cgi-bin/carddisp.pl?gene=RPL22
RPL28	Ribosomal Protein L28	Protein Coding	P46779	48	GC19P113714	0.155808135867119	https://www.genecards.org/cgi-bin/carddisp.pl?gene=RPL28
RPLP1	Ribosomal Protein Lateral Stalk Subunit P1	Protein Coding	P05386	48	GC15P157679	0.155808135867119	https://www.genecards.org/cgi-bin/carddisp.pl?gene=RPLP1
RPLP2	Ribosomal Protein Lateral Stalk Subunit P2	Protein Coding	P05387	48	GC11P010621	0.155808135867119	https://www.genecards.org/cgi-bin/carddisp.pl?gene=RPLP2
S100A10	S100 Calcium Binding Protein A10	Protein Coding	P60903	48	GC01M160848	0.155808135867119	https://www.genecards.org/cgi-bin/carddisp.pl?gene=S100A10
SRSF7	Serine And Arginine Rich Splicing Factor 7	Protein Coding	Q16629	48	GC02M038743	0.155808135867119	https://www.genecards.org/cgi-bin/carddisp.pl?gene=SRSF7
TANK	TRAF Family Member Associated NFKB Activator	Protein Coding	Q92844	48	GC02P161136	0.155808135867119	https://www.genecards.org/cgi-bin/carddisp.pl?gene=TANK
TNRC6B	Trinucleotide Repeat Containing Adaptor 6B	Protein Coding	Q9UPQ9	48	GC22P040044	0.155808135867119	https://www.genecards.org/cgi-bin/carddisp.pl?gene=TNRC6B
TRA2B	Transformer 2 Beta Homolog	Protein Coding	P62995	48	GC03M185914	0.155808135867119	https://www.genecards.org/cgi-bin/carddisp.pl?gene=TRA2B
ALYREF	Aly/REF Export Factor	Protein Coding	Q86V81	47	GC17M081887	0.155808135867119	https://www.genecards.org/cgi-bin/carddisp.pl?gene=ALYREF
ANO10	Anoctamin 10	Protein Coding	Q9NW15	47	GC03M043355	0.155808135867119	https://www.genecards.org/cgi-bin/carddisp.pl?gene=ANO10
BCLAF1	BCL2 Associated Transcription Factor 1	Protein Coding	Q9NYF8	47	GC06M136256	0.155808135867119	https://www.genecards.org/cgi-bin/carddisp.pl?gene=BCLAF1
CALCOCO2	Calcium Binding And Coiled-Coil Domain 2	Protein Coding	Q13137	47	GC17P112582	0.155808135867119	https://www.genecards.org/cgi-bin/carddisp.pl?gene=CALCOCO2
CEP170	Centrosomal Protein 170	Protein Coding	Q5SW79	47	GC01M243124	0.155808135867119	https://www.genecards.org/cgi-bin/carddisp.pl?gene=CEP170
CLINT1	Clathrin Interactor 1	Protein Coding	Q14677	47	GC05M157785	0.155808135867119	https://www.genecards.org/cgi-bin/carddisp.pl?gene=CLINT1
DNAJA2	DnaJ Heat Shock Protein Family (Hsp40) Member A2	Protein Coding	O60884	47	GC16M046955	0.155808135867119	https://www.genecards.org/cgi-bin/carddisp.pl?gene=DNAJA2
FAF2	Fas Associated Factor Family Member 2	Protein Coding	Q96CS3	47	GC05P176447	0.155808135867119	https://www.genecards.org/cgi-bin/carddisp.pl?gene=FAF2
FIP1L1	Factor Interacting With PAPOLA And CPSF1	Protein Coding	Q6UN15	47	GC04P053491	0.155808135867119	https://www.genecards.org/cgi-bin/carddisp.pl?gene=FIP1L1
HOOK1	Hook Microtubule Tethering Protein 1	Protein Coding	Q9UJC3	47	GC01P059814	0.155808135867119	https://www.genecards.org/cgi-bin/carddisp.pl?gene=HOOK1
IQSEC1	IQ Motif And Sec7 Domain ArfGEF 1	Protein Coding	Q6DN90	47	GC03M026195	0.155808135867119	https://www.genecards.org/cgi-bin/carddisp.pl?gene=IQSEC1
KRT86	Keratin 86	Protein Coding	O43790	47	GC12P052249	0.155808135867119	https://www.genecards.org/cgi-bin/carddisp.pl?gene=KRT86
LACTB	Lactamase Beta	Protein Coding	P83111	47	GC15P159154	0.155808135867119	https://www.genecards.org/cgi-bin/carddisp.pl?gene=LACTB
MRPS12	Mitochondrial Ribosomal Protein S12	Protein Coding	O15235	47	GC19P038930	0.155808135867119	https://www.genecards.org/cgi-bin/carddisp.pl?gene=MRPS12
MYL12A	Myosin Light Chain 12A	Protein Coding	P19105	47	GC18P003238	0.155808135867119	https://www.genecards.org/cgi-bin/carddisp.pl?gene=MYL12A
MYL6	Myosin Light Chain 6	Protein Coding	P60660	47	GC12P056158	0.155808135867119	https://www.genecards.org/cgi-bin/carddisp.pl?gene=MYL6
PCBP1	Poly(RC) Binding Protein 1	Protein Coding	Q15365	47	GC02P070087	0.155808135867119	https://www.genecards.org/cgi-bin/carddisp.pl?gene=PCBP1
RNGTT	RNA Guanylyltransferase And 5'-Phosphatase	Protein Coding	O60942	47	GC06M088609	0.155808135867119	https://www.genecards.org/cgi-bin/carddisp.pl?gene=RNGTT
RPL12	Ribosomal Protein L12	Protein Coding	P30050	47	GC09M127447	0.155808135867119	https://www.genecards.org/cgi-bin/carddisp.pl?gene=RPL12
RPL23A	Ribosomal Protein L23a	Protein Coding	P62750	47	GC17P028719	0.155808135867119	https://www.genecards.org/cgi-bin/carddisp.pl?gene=RPL23A
RPL34	Ribosomal Protein L34	Protein Coding	P49207	47	GC04P108620	0.155808135867119	https://www.genecards.org/cgi-bin/carddisp.pl?gene=RPL34
RPL6	Ribosomal Protein L6	Protein Coding	Q02878	47	GC12M112320	0.155808135867119	https://www.genecards.org/cgi-bin/carddisp.pl?gene=RPL6
RPL9	Ribosomal Protein L9	Protein Coding	P32969	47	GC04M039452	0.155808135867119	https://www.genecards.org/cgi-bin/carddisp.pl?gene=RPL9
SRSF3	Serine And Arginine Rich Splicing Factor 3	Protein Coding	P84103	47	GC06P134982	0.155808135867119	https://www.genecards.org/cgi-bin/carddisp.pl?gene=SRSF3
TPM4	Tropomyosin 4	Protein Coding	P67936	47	GC19P112586	0.155808135867119	https://www.genecards.org/cgi-bin/carddisp.pl?gene=TPM4
TXNIP	Thioredoxin Interacting Protein	Protein Coding	Q9H3M7	47	GC01M145992	0.155808135867119	https://www.genecards.org/cgi-bin/carddisp.pl?gene=TXNIP
CALML5	Calmodulin Like 5	Protein Coding	Q9NZT1	46	GC10M005498	0.155808135867119	https://www.genecards.org/cgi-bin/carddisp.pl?gene=CALML5
CPSF6	Cleavage And Polyadenylation Specific Factor 6	Protein Coding	Q16630	46	GC12P069239	0.155808135867119	https://www.genecards.org/cgi-bin/carddisp.pl?gene=CPSF6
HELQ	Helicase, POLQ Like	Protein Coding	Q8TDG4	46	GC04M083407	0.155808135867119	https://www.genecards.org/cgi-bin/carddisp.pl?gene=HELQ
HNRNPL	Heterogeneous Nuclear Ribonucleoprotein L	Protein Coding	P14866	46	GC19M038836	0.155808135867119	https://www.genecards.org/cgi-bin/carddisp.pl?gene=HNRNPL
HNRNPM	Heterogeneous Nuclear Ribonucleoprotein M	Protein Coding	P52272	46	GC19P008444	0.155808135867119	https://www.genecards.org/cgi-bin/carddisp.pl?gene=HNRNPM
HSPA1B	Heat Shock Protein Family A (Hsp70) Member 1B	Protein Coding	P0DMV9	46	GC06P134837	0.155808135867119	https://www.genecards.org/cgi-bin/carddisp.pl?gene=HSPA1B
PKP3	Plakophilin 3	Protein Coding	Q9Y446	46	GC11P010575	0.155808135867119	https://www.genecards.org/cgi-bin/carddisp.pl?gene=PKP3
PREB	Prolactin Regulatory Element Binding	Protein Coding	Q9HCU5	46	GC02M027130	0.155808135867119	https://www.genecards.org/cgi-bin/carddisp.pl?gene=PREB
RBM14	RNA Binding Motif Protein 14	Protein Coding	Q96PK6	46	GC11P089196	0.155808135867119	https://www.genecards.org/cgi-bin/carddisp.pl?gene=RBM14
RPL17	Ribosomal Protein L17	Protein Coding	P18621	46	GC18M049488	0.155808135867119	https://www.genecards.org/cgi-bin/carddisp.pl?gene=RPL17
RPL23	Ribosomal Protein L23	Protein Coding	P62829	46	GC17M038847	0.155808135867119	https://www.genecards.org/cgi-bin/carddisp.pl?gene=RPL23
RPL29	Ribosomal Protein L29	Protein Coding	P47914	46	GC03M053869	0.155808135867119	https://www.genecards.org/cgi-bin/carddisp.pl?gene=RPL29
RPS4X	Ribosomal Protein S4 X-Linked	Protein Coding	P62701	46	GC0XM072255	0.155808135867119	https://www.genecards.org/cgi-bin/carddisp.pl?gene=RPS4X
RPS8	Ribosomal Protein S8	Protein Coding	P62241	46	GC01P044775	0.155808135867119	https://www.genecards.org/cgi-bin/carddisp.pl?gene=RPS8
SF1	Splicing Factor 1	Protein Coding	Q15637	46	GC11M064764	0.155808135867119	https://www.genecards.org/cgi-bin/carddisp.pl?gene=SF1
SRRM2	Serine/Arginine Repetitive Matrix 2	Protein Coding	Q9UQ35	46	GC16P080460	0.155808135867119	https://www.genecards.org/cgi-bin/carddisp.pl?gene=SRRM2
SRSF9	Serine And Arginine Rich Splicing Factor 9	Protein Coding	Q13242	46	GC12M120461	0.155808135867119	https://www.genecards.org/cgi-bin/carddisp.pl?gene=SRSF9
STK38	Serine/Threonine Kinase 38	Protein Coding	Q15208	46	GC06M036493	0.155808135867119	https://www.genecards.org/cgi-bin/carddisp.pl?gene=STK38
SYNCRIP	Synaptotagmin Binding Cytoplasmic RNA Interacting Protein	Protein Coding	O60506	46	GC06M085607	0.155808135867119	https://www.genecards.org/cgi-bin/carddisp.pl?gene=SYNCRIP
TMEM165	Transmembrane Protein 165	Protein Coding	Q9HC07	46	GC04P055395	0.155808135867119	https://www.genecards.org/cgi-bin/carddisp.pl?gene=TMEM165
TMOD3	Tropomodulin 3	Protein Coding	Q9NYL9	46	GC15P051829	0.155808135867119	https://www.genecards.org/cgi-bin/carddisp.pl?gene=TMOD3
TRIP6	Thyroid Hormone Receptor Interactor 6	Protein Coding	Q15654	46	GC07P100867	0.155808135867119	https://www.genecards.org/cgi-bin/carddisp.pl?gene=TRIP6
YTHDC1	YTH N6-Methyladenosine RNA Binding Protein C1	Protein Coding	Q96MU7	46	GC04M068310	0.155808135867119	https://www.genecards.org/cgi-bin/carddisp.pl?gene=YTHDC1
ZC3HAV1	Zinc Finger CCCH-Type Containing, Antiviral 1	Protein Coding	Q7Z2W4	46	GC07M139113	0.155808135867119	https://www.genecards.org/cgi-bin/carddisp.pl?gene=ZC3HAV1
ZFP36	ZFP36 Ring Finger Protein	Protein Coding	P26651	46	GC19P039406	0.155808135867119	https://www.genecards.org/cgi-bin/carddisp.pl?gene=ZFP36
AMBRA1	Autophagy And Beclin 1 Regulator 1	Protein Coding	Q9C0C7	45	GC11M124983	0.155808135867119	https://www.genecards.org/cgi-bin/carddisp.pl?gene=AMBRA1
CCT3	Chaperonin Containing TCP1 Subunit 3	Protein Coding	P49368	45	GC01M156308	0.155808135867119	https://www.genecards.org/cgi-bin/carddisp.pl?gene=CCT3
GOLGA3	Golgin A3	Protein Coding	Q08378	45	GC12M132768	0.155808135867119	https://www.genecards.org/cgi-bin/carddisp.pl?gene=GOLGA3
GSDME	Gasdermin E	Protein Coding	O60443	45	GC07M024699	0.155808135867119	https://www.genecards.org/cgi-bin/carddisp.pl?gene=GSDME
HNRNPF	Heterogeneous Nuclear Ribonucleoprotein F	Protein Coding	P52597	45	GC10M043385	0.155808135867119	https://www.genecards.org/cgi-bin/carddisp.pl?gene=HNRNPF
LARP1	La Ribonucleoprotein 1, Translational Regulator	Protein Coding	Q6PKG0	45	GC05P154682	0.155808135867119	https://www.genecards.org/cgi-bin/carddisp.pl?gene=LARP1
LRRFIP2	LRR Binding FLII Interacting Protein 2	Protein Coding	Q9Y608	45	GC03M037052	0.155808135867119	https://www.genecards.org/cgi-bin/carddisp.pl?gene=LRRFIP2
MYO1B	Myosin IB	Protein Coding	O43795	45	GC02P191246	0.155808135867119	https://www.genecards.org/cgi-bin/carddisp.pl?gene=MYO1B
MYO1D	Myosin ID	Protein Coding	O94832	45	GC17M032492	0.155808135867119	https://www.genecards.org/cgi-bin/carddisp.pl?gene=MYO1D
PLEKHA5	Pleckstrin Homology Domain Containing A5	Protein Coding	Q9HAU0	45	GC12P019129	0.155808135867119	https://www.genecards.org/cgi-bin/carddisp.pl?gene=PLEKHA5
POF1B	POF1B Actin Binding Protein	Protein Coding	Q8WVV4	45	GC0XM085277	0.155808135867119	https://www.genecards.org/cgi-bin/carddisp.pl?gene=POF1B
PRPF40A	Pre-MRNA Processing Factor 40 Homolog A	Protein Coding	O75400	45	GC02M152651	0.155808135867119	https://www.genecards.org/cgi-bin/carddisp.pl?gene=PRPF40A
RAI14	Retinoic Acid Induced 14	Protein Coding	Q9P0K7	45	GC05P034656	0.155808135867119	https://www.genecards.org/cgi-bin/carddisp.pl?gene=RAI14
RIOK1	RIO Kinase 1	Protein Coding	Q9BRS2	45	GC06P007389	0.155808135867119	https://www.genecards.org/cgi-bin/carddisp.pl?gene=RIOK1
RPL38	Ribosomal Protein L38	Protein Coding	P63173	45	GC17P113077	0.155808135867119	https://www.genecards.org/cgi-bin/carddisp.pl?gene=RPL38
RPS18	Ribosomal Protein S18	Protein Coding	P62269	45	GC06P134894	0.155808135867119	https://www.genecards.org/cgi-bin/carddisp.pl?gene=RPS18
SCYL2	SCY1 Like Pseudokinase 2	Protein Coding	Q6P3W7	45	GC12P100267	0.155808135867119	https://www.genecards.org/cgi-bin/carddisp.pl?gene=SCYL2
SRP14	Signal Recognition Particle 14	Protein Coding	P37108	45	GC15M040035	0.155808135867119	https://www.genecards.org/cgi-bin/carddisp.pl?gene=SRP14
TANC2	Tetratricopeptide Repeat, Ankyrin Repeat And Coiled-Coil Containing 2	Protein Coding	Q9HCD6	45	GC17P112850	0.155808135867119	https://www.genecards.org/cgi-bin/carddisp.pl?gene=TANC2
TWF1	Twinfilin Actin Binding Protein 1	Protein Coding	Q12792	45	GC12M043793	0.155808135867119	https://www.genecards.org/cgi-bin/carddisp.pl?gene=TWF1
UBL4A	Ubiquitin Like 4A	Protein Coding	P11441	45	GC0XM154483	0.155808135867119	https://www.genecards.org/cgi-bin/carddisp.pl?gene=UBL4A
WDR77	WD Repeat Domain 77	Protein Coding	Q9BQA1	45	GC01M111439	0.155808135867119	https://www.genecards.org/cgi-bin/carddisp.pl?gene=WDR77
ZNF217	Zinc Finger Protein 217	Protein Coding	O75362	45	GC20M053567	0.155808135867119	https://www.genecards.org/cgi-bin/carddisp.pl?gene=ZNF217
ATP5F1C	ATP Synthase F1 Subunit Gamma	Protein Coding	P36542	44	GC10P007789	0.155808135867119	https://www.genecards.org/cgi-bin/carddisp.pl?gene=ATP5F1C
CCT6A	Chaperonin Containing TCP1 Subunit 6A	Protein Coding	P40227	44	GC07P056051	0.155808135867119	https://www.genecards.org/cgi-bin/carddisp.pl?gene=CCT6A
CDC42BPG	CDC42 Binding Protein Kinase Gamma	Protein Coding	Q6DT37	44	GC11M064823	0.155808135867119	https://www.genecards.org/cgi-bin/carddisp.pl?gene=CDC42BPG
CHCHD4	Coiled-Coil-Helix-Coiled-Coil-Helix Domain Containing 4	Protein Coding	Q8N4Q1	44	GC03M026204	0.155808135867119	https://www.genecards.org/cgi-bin/carddisp.pl?gene=CHCHD4
ESYT2	Extended Synaptotagmin 2	Protein Coding	A0FGR8	44	GC07M158730	0.155808135867119	https://www.genecards.org/cgi-bin/carddisp.pl?gene=ESYT2
FAM83D	Family With Sequence Similarity 83 Member D	Protein Coding	Q9H4H8	44	GC20P038926	0.155808135867119	https://www.genecards.org/cgi-bin/carddisp.pl?gene=FAM83D
G3BP2	G3BP Stress Granule Assembly Factor 2	Protein Coding	Q9UN86	44	GC04M075642	0.155808135867119	https://www.genecards.org/cgi-bin/carddisp.pl?gene=G3BP2
GOSR1	Golgi SNAP Receptor Complex Member 1	Protein Coding	O95249	44	GC17P030477	0.155808135867119	https://www.genecards.org/cgi-bin/carddisp.pl?gene=GOSR1
MGA	MAX Dimerization Protein MGA	Protein Coding	Q8IWI9	44	GC15P041621	0.155808135867119	https://www.genecards.org/cgi-bin/carddisp.pl?gene=MGA
MYL6B	Myosin Light Chain 6B	Protein Coding	P14649	44	GC12P060617	0.155808135867119	https://www.genecards.org/cgi-bin/carddisp.pl?gene=MYL6B
PNN	Pinin, Desmosome Associated Protein	Protein Coding	Q9H307	44	GC14P039175	0.155808135867119	https://www.genecards.org/cgi-bin/carddisp.pl?gene=PNN
RPS25	Ribosomal Protein S25	Protein Coding	P62851	44	GC11M119015	0.155808135867119	https://www.genecards.org/cgi-bin/carddisp.pl?gene=RPS25
RPS27L	Ribosomal Protein S27 Like	Protein Coding	Q71UM5	44	GC15M147924	0.155808135867119	https://www.genecards.org/cgi-bin/carddisp.pl?gene=RPS27L
SNRPF	Small Nuclear Ribonucleoprotein Polypeptide F	Protein Coding	P62306	44	GC12P095858	0.155808135867119	https://www.genecards.org/cgi-bin/carddisp.pl?gene=SNRPF
TAX1BP1	Tax1 Binding Protein 1	Protein Coding	Q86VP1	44	GC07P027739	0.155808135867119	https://www.genecards.org/cgi-bin/carddisp.pl?gene=TAX1BP1
TLE6	TLE Family Member 6, Subcortical Maternal Complex Member	Protein Coding	Q9H808	44	GC19P111940	0.155808135867119	https://www.genecards.org/cgi-bin/carddisp.pl?gene=TLE6
WRNIP1	WRN Helicase Interacting Protein 1	Protein Coding	Q96S55	44	GC06P002786	0.155808135867119	https://www.genecards.org/cgi-bin/carddisp.pl?gene=WRNIP1
ADRM1	ADRM1 26S Proteasome Ubiquitin Receptor	Protein Coding	Q16186	43	GC20P062302	0.155808135867119	https://www.genecards.org/cgi-bin/carddisp.pl?gene=ADRM1
AKAP8L	A-Kinase Anchoring Protein 8 Like	Protein Coding	Q9ULX6	43	GC19M015380	0.155808135867119	https://www.genecards.org/cgi-bin/carddisp.pl?gene=AKAP8L
AKNA	AT-Hook Transcription Factor	Protein Coding	Q7Z591	43	GC09M117646	0.155808135867119	https://www.genecards.org/cgi-bin/carddisp.pl?gene=AKNA
CAPN7	Calpain 7	Protein Coding	Q9Y6W3	43	GC03P021658	0.155808135867119	https://www.genecards.org/cgi-bin/carddisp.pl?gene=CAPN7
CCT8	Chaperonin Containing TCP1 Subunit 8	Protein Coding	P50990	43	GC21M029055	0.155808135867119	https://www.genecards.org/cgi-bin/carddisp.pl?gene=CCT8
COPS2	COP9 Signalosome Subunit 2	Protein Coding	P61201	43	GC15M049106	0.155808135867119	https://www.genecards.org/cgi-bin/carddisp.pl?gene=COPS2
DCD	Dermcidin	Protein Coding	P81605	43	GC12M054644	0.155808135867119	https://www.genecards.org/cgi-bin/carddisp.pl?gene=DCD
GCC2	GRIP And Coiled-Coil Domain Containing 2	Protein Coding	Q8IWJ2	43	GC02P108432	0.155808135867119	https://www.genecards.org/cgi-bin/carddisp.pl?gene=GCC2
HNRNPH3	Heterogeneous Nuclear Ribonucleoprotein H3	Protein Coding	P31942	43	GC10P068331	0.155808135867119	https://www.genecards.org/cgi-bin/carddisp.pl?gene=HNRNPH3
HRNR	Hornerin	Protein Coding	Q86YZ3	43	GC01M152212	0.155808135867119	https://www.genecards.org/cgi-bin/carddisp.pl?gene=HRNR
MLF2	Myeloid Leukemia Factor 2	Protein Coding	Q15773	43	GC12M029287	0.155808135867119	https://www.genecards.org/cgi-bin/carddisp.pl?gene=MLF2
MYCBP	MYC Binding Protein	Protein Coding	Q99417	43	GC01M038862	0.155808135867119	https://www.genecards.org/cgi-bin/carddisp.pl?gene=MYCBP
NUDT21	Nudix Hydrolase 21	Protein Coding	O43809	43	GC16M056429	0.155808135867119	https://www.genecards.org/cgi-bin/carddisp.pl?gene=NUDT21
OTUD4	OTU Deubiquitinase 4	Protein Coding	Q01804	43	GC04M145110	0.155808135867119	https://www.genecards.org/cgi-bin/carddisp.pl?gene=OTUD4
PDIA6	Protein Disulfide Isomerase Family A Member 6	Protein Coding	Q15084	43	GC02M010784	0.155808135867119	https://www.genecards.org/cgi-bin/carddisp.pl?gene=PDIA6
PRIMPOL	Primase And DNA Directed Polymerase	Protein Coding	Q96LW4	43	GC04P184649	0.155808135867119	https://www.genecards.org/cgi-bin/carddisp.pl?gene=PRIMPOL
RCC2	Regulator Of Chromosome Condensation 2	Protein Coding	Q9P258	43	GC01M017406	0.155808135867119	https://www.genecards.org/cgi-bin/carddisp.pl?gene=RCC2
SEC16A	SEC16 Homolog A, Endoplasmic Reticulum Export Factor	Protein Coding	O15027	43	GC09M136440	0.155808135867119	https://www.genecards.org/cgi-bin/carddisp.pl?gene=SEC16A
SRSF10	Serine And Arginine Rich Splicing Factor 10	Protein Coding	O75494	43	GC01M023964	0.155808135867119	https://www.genecards.org/cgi-bin/carddisp.pl?gene=SRSF10
SRSF4	Serine And Arginine Rich Splicing Factor 4	Protein Coding	Q08170	43	GC01M029147	0.155808135867119	https://www.genecards.org/cgi-bin/carddisp.pl?gene=SRSF4
TRA2A	Transformer 2 Alpha Homolog	Protein Coding	Q13595	43	GC07M023504	0.155808135867119	https://www.genecards.org/cgi-bin/carddisp.pl?gene=TRA2A
TRAFD1	TRAF-Type Zinc Finger Domain Containing 1	Protein Coding	O14545	43	GC12P112125	0.155808135867119	https://www.genecards.org/cgi-bin/carddisp.pl?gene=TRAFD1
VBP1	VHL Binding Protein 1	Protein Coding	P61758	43	GC0XP155197	0.155808135867119	https://www.genecards.org/cgi-bin/carddisp.pl?gene=VBP1
CHTOP	Chromatin Target Of PRMT1	Protein Coding	Q9Y3Y2	42	GC01P153633	0.155808135867119	https://www.genecards.org/cgi-bin/carddisp.pl?gene=CHTOP
CPSF2	Cleavage And Polyadenylation Specific Factor 2	Protein Coding	Q9P2I0	42	GC14P092121	0.155808135867119	https://www.genecards.org/cgi-bin/carddisp.pl?gene=CPSF2
ERH	ERH MRNA Splicing And Mitosis Factor	Protein Coding	P84090	42	GC14M069380	0.155808135867119	https://www.genecards.org/cgi-bin/carddisp.pl?gene=ERH
GTF3C3	General Transcription Factor IIIC Subunit 3	Protein Coding	Q9Y5Q9	42	GC02M196763	0.155808135867119	https://www.genecards.org/cgi-bin/carddisp.pl?gene=GTF3C3
KCTD5	Potassium Channel Tetramerization Domain Containing 5	Protein Coding	Q9NXV2	42	GC16P002682	0.155808135867119	https://www.genecards.org/cgi-bin/carddisp.pl?gene=KCTD5
PPP1R12C	Protein Phosphatase 1 Regulatory Subunit 12C	Protein Coding	Q9BZL4	42	GC19M093353	0.155808135867119	https://www.genecards.org/cgi-bin/carddisp.pl?gene=PPP1R12C
THRAP3	Thyroid Hormone Receptor Associated Protein 3	Protein Coding	Q9Y2W1	42	GC01P042615	0.155808135867119	https://www.genecards.org/cgi-bin/carddisp.pl?gene=THRAP3
CARD6	Caspase Recruitment Domain Family Member 6	Protein Coding	Q9BX69	41	GC05P040841	0.155808135867119	https://www.genecards.org/cgi-bin/carddisp.pl?gene=CARD6
HEMGN	Hemogen	Protein Coding	Q9BXL5	41	GC09M109669	0.155808135867119	https://www.genecards.org/cgi-bin/carddisp.pl?gene=HEMGN
LRRC59	Leucine Rich Repeat Containing 59	Protein Coding	Q96AG4	41	GC17M050375	0.155808135867119	https://www.genecards.org/cgi-bin/carddisp.pl?gene=LRRC59
PALMD	Palmdelphin	Protein Coding	Q9NP74	41	GC01P099646	0.155808135867119	https://www.genecards.org/cgi-bin/carddisp.pl?gene=PALMD
PGAM4	Phosphoglycerate Mutase Family Member 4	Protein Coding	Q8N0Y7	41	GC0XM077967	0.155808135867119	https://www.genecards.org/cgi-bin/carddisp.pl?gene=PGAM4
RBM25	RNA Binding Motif Protein 25	Protein Coding	P49756	41	GC14P073058	0.155808135867119	https://www.genecards.org/cgi-bin/carddisp.pl?gene=RBM25
RPL39	Ribosomal Protein L39	Protein Coding	P62891	41	GC0XM119786	0.155808135867119	https://www.genecards.org/cgi-bin/carddisp.pl?gene=RPL39
SP6	Sp6 Transcription Factor	Protein Coding	Q3SY56	41	GC17M047844	0.155808135867119	https://www.genecards.org/cgi-bin/carddisp.pl?gene=SP6
ZNF146	Zinc Finger Protein 146	Protein Coding	Q15072	41	GC19P112957	0.155808135867119	https://www.genecards.org/cgi-bin/carddisp.pl?gene=ZNF146
ZNF24	Zinc Finger Protein 24	Protein Coding	P17028	41	GC18M035332	0.155808135867119	https://www.genecards.org/cgi-bin/carddisp.pl?gene=ZNF24
ZSCAN20	Zinc Finger And SCAN Domain Containing 20	Protein Coding	P17040	41	GC01P042453	0.155808135867119	https://www.genecards.org/cgi-bin/carddisp.pl?gene=ZSCAN20
APOOL	Apolipoprotein O Like	Protein Coding	Q6UXV4	40	GC0XP085003	0.155808135867119	https://www.genecards.org/cgi-bin/carddisp.pl?gene=APOOL
CTAG2	Cancer/Testis Antigen 2	Protein Coding	O75638	40	GC0XM154651	0.155808135867119	https://www.genecards.org/cgi-bin/carddisp.pl?gene=CTAG2
HSPBAP1	HSPB1 Associated Protein 1	Protein Coding	Q96EW2	40	GC03M122739	0.155808135867119	https://www.genecards.org/cgi-bin/carddisp.pl?gene=HSPBAP1
OBI1	ORC Ubiquitin Ligase 1	Protein Coding	Q5W0B1	40	GC13M078615	0.155808135867119	https://www.genecards.org/cgi-bin/carddisp.pl?gene=OBI1
TMEM44	Transmembrane Protein 44	Protein Coding	Q2T9K0	40	GC03M194587	0.155808135867119	https://www.genecards.org/cgi-bin/carddisp.pl?gene=TMEM44
CEP44	Centrosomal Protein 44	Protein Coding	Q9C0F1	39	GC04P174283	0.155808135867119	https://www.genecards.org/cgi-bin/carddisp.pl?gene=CEP44
CRTAM	Cytotoxic And Regulatory T Cell Molecule	Protein Coding	O95727	39	GC11P122840	0.155808135867119	https://www.genecards.org/cgi-bin/carddisp.pl?gene=CRTAM
GLTP	Glycolipid Transfer Protein	Protein Coding	Q9NZD2	39	GC12M109850	0.155808135867119	https://www.genecards.org/cgi-bin/carddisp.pl?gene=GLTP
H2AC12	H2A Clustered Histone 12	Protein Coding	Q96KK5	39	GC06P136848	0.155808135867119	https://www.genecards.org/cgi-bin/carddisp.pl?gene=H2AC12
LIMCH1	LIM And Calponin Homology Domains 1	Protein Coding	Q9UPQ0	39	GC04P041362	0.155808135867119	https://www.genecards.org/cgi-bin/carddisp.pl?gene=LIMCH1
OTUD1	OTU Deubiquitinase 1	Protein Coding	Q5VV17	39	GC10P023439	0.155808135867119	https://www.genecards.org/cgi-bin/carddisp.pl?gene=OTUD1
SERBP1	SERPINE1 MRNA Binding Protein 1	Protein Coding	Q8NC51	39	GC01M067407	0.155808135867119	https://www.genecards.org/cgi-bin/carddisp.pl?gene=SERBP1
ZAN	Zonadhesin	Protein Coding	Q9Y493	39	GC07P100733	0.155808135867119	https://www.genecards.org/cgi-bin/carddisp.pl?gene=ZAN
H2BC12	H2B Clustered Histone 12	Protein Coding	O60814	38	GC06M093473	0.155808135867119	https://www.genecards.org/cgi-bin/carddisp.pl?gene=H2BC12
MAIP1	Matrix AAA Peptidase Interacting Protein 1	Protein Coding	Q8WWC4	38	GC02P199956	0.155808135867119	https://www.genecards.org/cgi-bin/carddisp.pl?gene=MAIP1
UBAP2	Ubiquitin Associated Protein 2	Protein Coding	Q5T6F2	38	GC09M033921	0.155808135867119	https://www.genecards.org/cgi-bin/carddisp.pl?gene=UBAP2
UTP11	UTP11 Small Subunit Processome Component	Protein Coding	Q9Y3A2	38	GC01P043823	0.155808135867119	https://www.genecards.org/cgi-bin/carddisp.pl?gene=UTP11
ZKSCAN4	Zinc Finger With KRAB And SCAN Domains 4	Protein Coding	Q969J2	38	GC06M093559	0.155808135867119	https://www.genecards.org/cgi-bin/carddisp.pl?gene=ZKSCAN4
TMEM263	Transmembrane Protein 263	Protein Coding	Q8WUH6	37	GC12P106955	0.155808135867119	https://www.genecards.org/cgi-bin/carddisp.pl?gene=TMEM263
H1-10	H1.10 Linker Histone	Protein Coding	Q92522	36	GC03M131787	0.155808135867119	https://www.genecards.org/cgi-bin/carddisp.pl?gene=H1-10
LZTS3	Leucine Zipper Tumor Suppressor Family Member 3	Protein Coding	O60299	36	GC20M003162	0.155808135867119	https://www.genecards.org/cgi-bin/carddisp.pl?gene=LZTS3
ZNF391	Zinc Finger Protein 391	Protein Coding	Q9UJN7	35	GC06P027374	0.155808135867119	https://www.genecards.org/cgi-bin/carddisp.pl?gene=ZNF391
IGF2-AS	IGF2 Antisense RNA	RNA Gene	Q6U949	34	GC11P002140	0.155808135867119	https://www.genecards.org/cgi-bin/carddisp.pl?gene=IGF2-AS
RHOXF2	Rhox Homeobox Family Member 2	Protein Coding	Q9BQY4	33	GC0XP120158	0.155808135867119	https://www.genecards.org/cgi-bin/carddisp.pl?gene=RHOXF2
RMRP	RNA Component Of Mitochondrial RNA Processing Endoribonuclease	RNA Gene		31	GC09M035655	0.155808135867119	https://www.genecards.org/cgi-bin/carddisp.pl?gene=RMRP
SNHG12	Small Nucleolar RNA Host Gene 12	RNA Gene	Q9BXW3	30	GC01M031297	0.155808135867119	https://www.genecards.org/cgi-bin/carddisp.pl?gene=SNHG12
CYTOR	Cytoskeleton Regulator RNA	RNA Gene		29	GC02P089243	0.155808135867119	https://www.genecards.org/cgi-bin/carddisp.pl?gene=CYTOR
MIR125A	MicroRNA 125a	RNA Gene		29	GC19P113552	0.155808135867119	https://www.genecards.org/cgi-bin/carddisp.pl?gene=MIR125A
MIR146B	MicroRNA 146b	RNA Gene		29	GC10P102436	0.155808135867119	https://www.genecards.org/cgi-bin/carddisp.pl?gene=MIR146B
MIR96	MicroRNA 96	RNA Gene		27	GC07M129774	0.155808135867119	https://www.genecards.org/cgi-bin/carddisp.pl?gene=MIR96
HNF1A-AS1	HNF1A Antisense RNA 1	RNA Gene		26	GC12M123604	0.155808135867119	https://www.genecards.org/cgi-bin/carddisp.pl?gene=HNF1A-AS1
MIR183	MicroRNA 183	RNA Gene		26	GC07M129882	0.155808135867119	https://www.genecards.org/cgi-bin/carddisp.pl?gene=MIR183
SNHG16	Small Nucleolar RNA Host Gene 16	RNA Gene		26	GC17P113183	0.155808135867119	https://www.genecards.org/cgi-bin/carddisp.pl?gene=SNHG16
CBR3-AS1	CBR3 Antisense RNA 1	RNA Gene		25	GC21M036090	0.155808135867119	https://www.genecards.org/cgi-bin/carddisp.pl?gene=CBR3-AS1
MIR137	MicroRNA 137	RNA Gene		25	GC01M098046	0.155808135867119	https://www.genecards.org/cgi-bin/carddisp.pl?gene=MIR137
MIR369	MicroRNA 369	RNA Gene		25	GC14P116751	0.155808135867119	https://www.genecards.org/cgi-bin/carddisp.pl?gene=MIR369
MT-RNR2	Mitochondrially Encoded 16S RRNA	RNA Gene	Q8IVG9	25	GCMTP000953	0.155808135867119	https://www.genecards.org/cgi-bin/carddisp.pl?gene=MT-RNR2
RBM14-RBM4	RBM14-RBM4 Readthrough	Protein Coding		25	GC11P066616	0.155808135867119	https://www.genecards.org/cgi-bin/carddisp.pl?gene=RBM14-RBM4
LINC-PINT	Long Intergenic Non-Protein Coding RNA, P53 Induced Transcript	RNA Gene	A0A455ZAR2	24	GC07M130795	0.155808135867119	https://www.genecards.org/cgi-bin/carddisp.pl?gene=LINC-PINT
MIR1-1	MicroRNA 1-1	RNA Gene		24	GC20P066953	0.155808135867119	https://www.genecards.org/cgi-bin/carddisp.pl?gene=MIR1-1
MIR532	MicroRNA 532	RNA Gene		24	GC0XP057619	0.155808135867119	https://www.genecards.org/cgi-bin/carddisp.pl?gene=MIR532
SNORA73B	Small Nucleolar RNA, H/ACA Box 73B	RNA Gene		24	GC01P028508	0.155808135867119	https://www.genecards.org/cgi-bin/carddisp.pl?gene=SNORA73B
MIR379	MicroRNA 379	RNA Gene		23	GC14P116757	0.155808135867119	https://www.genecards.org/cgi-bin/carddisp.pl?gene=MIR379
MIR519D	MicroRNA 519d	RNA Gene		23	GC19P053713	0.155808135867119	https://www.genecards.org/cgi-bin/carddisp.pl?gene=MIR519D
H1-10-AS1	H1-10 Antisense RNA 1	RNA Gene	Q4G0G2	22	GC03P139204	0.155808135867119	https://www.genecards.org/cgi-bin/carddisp.pl?gene=H1-10-AS1
MIR9-3HG	MIR9-3 Host Gene	RNA Gene		22	GC15P158240	0.155808135867119	https://www.genecards.org/cgi-bin/carddisp.pl?gene=MIR9-3HG
FAM225A	Family With Sequence Similarity 225 Member A	RNA Gene		20	GC09P113112	0.155808135867119	https://www.genecards.org/cgi-bin/carddisp.pl?gene=FAM225A
LINC00941	Long Intergenic Non-Protein Coding RNA 941	RNA Gene		20	GC12P039549	0.155808135867119	https://www.genecards.org/cgi-bin/carddisp.pl?gene=LINC00941
LINP1	LncRNA In Non-Homologous End Joining Pathway 1	RNA Gene		20	GC10P006709	0.155808135867119	https://www.genecards.org/cgi-bin/carddisp.pl?gene=LINP1
NPTN-IT1	NPTN Intronic Transcript 1	RNA Gene		19	GC15M073566	0.155808135867119	https://www.genecards.org/cgi-bin/carddisp.pl?gene=NPTN-IT1
ABALON	Apoptotic BCL2L1-Antisense Long Non-Coding RNA	RNA Gene		18	GC20P031721	0.155808135867119	https://www.genecards.org/cgi-bin/carddisp.pl?gene=ABALON
PURPL	P53 Upregulated Regulator Of P53 Levels	RNA Gene		18	GC05P027217	0.155808135867119	https://www.genecards.org/cgi-bin/carddisp.pl?gene=PURPL
SLC12A2-DT	SLC12A2 Divergent Transcript	RNA Gene		15	GC05M127909	0.155808135867119	https://www.genecards.org/cgi-bin/carddisp.pl?gene=SLC12A2-DT
LNCTAM34A	Long Non Coding Transcriptional Activator Of MiR34a	RNA Gene		14	GC01P039516	0.155808135867119	https://www.genecards.org/cgi-bin/carddisp.pl?gene=LNCTAM34A
MIR4485	MicroRNA 4485	RNA Gene		13	GC11M012257	0.155808135867119	https://www.genecards.org/cgi-bin/carddisp.pl?gene=MIR4485
MIR1244-3	MicroRNA 1244-3	RNA Gene		12	GC12M029466	0.155808135867119	https://www.genecards.org/cgi-bin/carddisp.pl?gene=MIR1244-3
DINOL	Damage Induced Long Noncoding RNA	RNA Gene		11	GC06M094840	0.155808135867119	https://www.genecards.org/cgi-bin/carddisp.pl?gene=DINOL
MIR6848	MicroRNA 6848	RNA Gene		8	GC08M144317	0.155808135867119	https://www.genecards.org/cgi-bin/carddisp.pl?gene=MIR6848
