# Supplementary material for: Amomum tsaoko extract from Nujiang alleviates DSS-induced colitis through inhibiting necroptosis
Source: Front Cell Dev Biol. 2026 Feb 26;14:1768630. doi: 10.3389/fcell.2026.1768630 (PMC12979518; doi:10.3389/fcell.2026.1768630)
Supplement: Supplementary file 3 [file DataSheet2.xlsx]

## Sheet: Sheet1
GAA
DDC
LINC01672
PPARG
CASP3
TYR
UGT1A1
CAT
MYC
AR
HDAC9
BDNF-AS
SOD1
TMX2-CTNND1
NFE2L2
CASP8
CYCS
COMT
GSR
OXA1L
BAX
MAPK8
CERNA3
ODC1
IRS1
GLYAT
PNLIP
STAT3
PTPN1
LOX
HMOX1
SOD2-OT1
SULT1A3
UGT1A6
PARK7
NFKBIA
AKR1B1
FASLG
POLB
PRDX5
MALAT1
ATF2
ADPRH
SCARNA5
TRA-TGC7-1
TXNRD1
DLEU2
PREP
TRP-AGG2-5
CTLA4
KDM4A
TRC-GCA24-1
RYR2
SNORD15A
GPX7
KDM4E
BAZ2B
PDCD1
TRP-AGG2-6
PGM3
GPX6
PEPC
SNORD20
PKM
VCAM1
EGFR
CYP3A4
AGER
AKT1
MAPK1
GUSB
CDKN1A
PARP1
INSR
MIR7-3HG
MPO
CHUK
ALDH9A1
HIF1A
CASP9
SIRT1
TLR4
VEGFA
ANGPT1
SST
PCNA
CCND1
CFTR
FOS
XDH
ARSH
IGF1R
IL4
CD40
CXCL10
ACE
TNF
H19
RMRP
CCL2
MTTP
ELANE
BCL2
MT-TP
ESR1
STAT1
IKBKG
APOB
TFEB
IL6
MAPK14
ANXA5
MDH2
VTRNA1-1
KDR
CCK
TNFRSF12A
POU2F1
CCN1
SLC39A1
LINC-ROR
NME2
IL18
MAOB
IL1B
ALB
ABCB1
ABCG2
CDK1
ABCC8
DNAH8
TGFA
EMSLR
ABCB6
ABCC2
MB
ABCC1
PGR-AS1
MIR451A
PEBP1
PWAR1
EPHB2
CCNA1
RUNX3
UQCRFS1
MCHR1
TRV-AAC1-4
LIPA
FADS1
BAAT
FADS2
SLC10A2
FASN
FABP2
NR1H4
ALOX5
INS
PTGS2
PPARA
FABP3
SCD
ELOVL2
CPT2
FFAR1
FABP7
APOE
CPT1A
ABCD1
ELOVL5
SLC7A5
RXRA
ACADVL
CD36
FFAR4
ABCB11
PIK3CA
HADHA
TP53
LPL
SLC27A1
PLA2G4A
ELOVL4
ALOX15
ACOX1
SLC27A2
LDLR
PTGS1
ELOVL1
FADS3
HSD17B4
CYP7A1
SCP2
LIPC
HSD17B10
ACOT8
LPAR1
PPARD
PLA2G6
ALOX12
NR1H2
HADHB
VDR
PLA2G2A
ACSL1
CETP
ACP6
LPAR3
LPAR2
ELOVL3
SLC1A2
CTNNB1
APOA1
PC
SLC22A5
PNPLA2
FAS
CRP
HNF4A
LIPE
TIMP1
ADIPOQ
CES1
HMGCR
ACSL4
LCAT
G6PD
MAPT
CXCL8
CDH1
IGF1
GLS
JUN
NOS3
LIPF
APP
PNPLA3
TRPV1
SPARC
ACSL3
ACOT2
ACOT1
ACSL5
COX5A
TTR
SLC7A2
ACOT4
LEP
IFNG
TGFB1
PLA2G1B
CEL
SMAD5-AS1
PLAU
GSTP1
SCARB1
CPT1B
ACOT7
UCP2
ERBB2
CYP2E1
ACSM2B
PRKCA
TF
ACAA1
APOC3
KAT2A
BRCA1
UGT2B7
APOC2
EPHX2
BDNF
SREBF1
LIPG
RAF1
HSPG2
ACSBG1
MAPK3
FGFR2
ACSL6
SERPINE1
GHRL
SNCA
TNFRSF11B
AGPAT1
SOAT1
MAPK10
VWF
MMP9
EPX
MMP1
GCG
CDK4
FADS6
EIF2S1
PLA2G10
APOA5
FEN1
GPAT3
EHMT2
PLA2G2D
CREB1
MGLL
RHOA
PLB1
IL2
UCP1
HAO1
IL10
CYP2U1
ACSBG2
CP
AKR1A1
CNR1
AGK
SOD2
DGAT1
ACSM1
KNG1
APOA4
MOGAT2
SLC8A1
SELE
EPO
HP
P4HB
SOAT2
PLA2G5
NOS2
DGAT2
REN
OXT
APC
HSPA5
CDKN1B
MAP2K1
DDIT3
BCHE
MBP
PLA2G2E
LEPQTL1
PLAT
PLA2G3
NFKB1
SELP
PLD2
PLA2G4C
CSF1
CGA
TNFRSF1A
DGKQ
PLD1
PYY
GJA1
KLK3
RB1
CAV1
FANCD2
PLA2G2F
WRN
PLA2G4B
ACSM3
PLA2G4F
PLTP
POLI
TNFSF11
LPO
PNLIPRP2
BEST1
TKT
POLH
KCNH2
SRD5A1
IL1RN
PLA2G4D
PLA2G12A
CHKB-CPT1B
OPA1
PTGDS
SREBF2
PNPLA4
MME
AGPAT3
IL5
MMP13
DARS1
CASP6
GNAS
RECQL
MMP3
MEG3
PLA2G4E
ACSM5
LALBA
NQO1
S100A8
CDH2
UGT1A
LTB4R
RUNX1
KCNMA1
ACSM6
TOP2A
TDP1
DECR1
DAGLA
HFE
PLP1
PLA2G12B
AIFM1
ACSM4
STK11
SCN5A
INCENP
IGHE
RNASE3
PLAAT3
LINC02605
PRKCG
PNLIPRP1
S100A9
ECI1
SERPINA7
IL6R
TNFRSF1B
GSTA1
CD59
TRE-TTC3-1
PNLIPRP3
PRKCZ
CYB5A
POLR2G
TMEM258
EDNRA
IGES
MOGAT3
SHBG
LCT
MOGAT1
MMP8
KCNK4
MYRF
CPSF7
SAA1
FGF23
GLP1R
GCKR
TERC
CSN2
NRP1
GADD45A
FTH1
TNFRSF11A
PDXDC1
MAP3K1
ETV4
ANGPTL4
LINC01554
FDPS
JUP
TJP1
PLIN4
HMGA1
DCT
ENPEP
CBR1
PARN
ATP1A1
CHRM3
RAB3IL1
PTGIR
PPT2
GSTM2
ATP1A2
MYH11
HES1
ADCY1
PVT1
AZGP1
FCER2
STX3
CLPS
ECH1
NCEH1
ENDOG
GP5
CDH5
MIR423
lnc-ACSM1-3
SERPINB5
CDKN1C
MAT2B
SC5D
FCGRT
SYT7
RNY5
ECHDC3
CYB561A3
CTNNA1
PTGDR2
CSNK1G3
NQO2
MIR133B
TRPC1
HCCAT5
S100A1
DSG1
lnc-TMEM258-1
HSALNG0084560
RRN3
MCM6
CACNA1G-AS1
ZNF536
HSALNG0084559
piR-32940
NTAN1
MIR203A
SNORD118
TRAF3IP2
TRIB1
MIR611
APOC4-APOC2
NFIA
NRBF2
HSPE1
DPP10
TMEM37
AMH
KCNK2
TNXB
AHNAK
JMJD1C
PODXL
NONHSAG008489.2
TUBB2B
SCGB2A1
HSALNG0084557
SERPINB1
MGST2
POU2F3
ADAMTS4
PPIC
HOTTIP
ENPP6
TUBB2A
ATHS
ADAMTS5
MSBP2
ENSG00000289268
SCN3B
FOXG1
MIR23A
PRIM2
SF3A2
SCGB1D2
SERPINB6
CSMD1
TRPC5
DOT1L
MYRF-AS1
ALCAM
CDK18
AP3D1
CLDN5
lnc-TMEM258-2-001
ZRANB3
KCNK13
PAPPA-AS1
RPLP0P2
PPP1R13B-DT
ANO6
REEP3
MAST4
TRIB1AL
SFRP5
CD180
AB372671-001
SERPINB9
LINC02964
MARF1
LRP4
PPT2-EGFL8
MFGE8
STIM2
NPIPA2
CM034958-363
PLXNA4
SCGB2A2
SNX2
CM034958-364
SNX13
WRNIP1
LOC124902679
PRDM6
SYCP2L
RPL7L1
TLE4
AQR
LHFPL4
NPIPA1
OCLN
TMEM256-PLSCR3
NPIPA5
SCGB1D1
SLC45A1
MIR555
BFAR
TSHZ3
IL23R
RF00017-933
MAML3
ADAMTS3
GRAMD1B
MYLK4
BMERB1
PKD1P6
HMHB1
RN7SL786P
PKD1P3
PTCRA
C10orf71
ZNF770
ACKR3
DGAT2-DT
HSALNG0084555
HSALNG0084556
PLEKHJ1
SNORD16
KIAA0825
CLVS1
MRPS30
LRIG3
LOC100505915
CEP120
UBXN4
MINDY3
lnc-MOGAT2-2
MN297352
HSALNG0085809
RF00017-991
piR-55361-096
MIR5197
ELOVL2-AS1
NLRP5
ENSG00000261819
DINOL
DNAJB8
NANOGP8
TMEM39A
WDPCP
PTCHD4
ELMOD2
LINC01714
OR2B11
RNU7-66P
CEP20
MIR1227
CCER1
MAB21L3
PSMG4
MIR325
LOC101926964
HMGN2P8
HMGB3P17
ARHGEF10
LCT-AS1
LINC02924
NHIP
ENSG00000200664
LOC102724877
LRRC4C
LINC00410
LINC02889
NPIPA3
LINC01011
SERPINB9P1
GOLGA7B-DT
LINC02038
LOC124904611
KRT8P33
LINC01779
LOC124904669
ENSG00000259181
ENSG00000263335
ENSG00000272320
LOC728138
RNU1-65P
TUBB2BP1
ENSG00000259587
ENSG00000286577
RN7SL547P
RPL35P8
RCN1P1
BRK1P2
DUSP5P2
ENSG00000232999
ENSG00000286624
ENSG00000287206
lnc-SERPINB1-3
COX6A1P5
HSALNG0031673
HSALNG0042346
HSALNG0123131
HSALNG0149335
LM611511-014
NONHSAG042693.2
lnc-CSNK1G3-1
lnc-OPA1-4
lnc-SERPINB1-2
lnc-SERPINB1-5
lnc-WRNIP1-12
lnc-WRNIP1-14
piR-49080
HSALNG0031674
HSALNG0037455
HSALNG0037456
HSALNG0123135
NONHSAG029370.2
RF01045-122
lnc-CD58-4
lnc-CD58-7
piR-56037-022
CM034953-370
HE856235-001
HSALNG0019075
HSALNG0063050
HSALNG0104993
LOC105370763
LOC105374282
LOC105378919
piR-32220-002
piR-33863-120
piR-40858
piR-41141-008
piR-46501-040
LOC100506869
C1orf87
TOX3
SLC35D3
RPS2P37
RPL26P3
RPS15P6
MIR942
SNHG17
MIR4492
MIR3187
EIF3J-DT
HCP5B
MIR1268B
RBM12B-AS1
LOC644656
CASC16
PLA2G7
PAFAH1B2
CLC
LPCAT2
PAFAH1B3
LYPLA1
LYPLA2
ASPG
LPCAT1
LPCAT3
PAFAH2
PLA2G15
LCN1
ABCB4
PCYT1A
LRAT
BDH1
CHKA
PNPLA6
ACAD8
PLD3
PTDSS1
ACAA2
ATP10A
ATP11A
PLSCR1
SCGB1A1
PCYT1B
ATP8A1
ATP8B1
HSD3B7
PLCD3
ATP11B
CEPT1
PEMT
PITPNA
PITPNB
ATP11C
ATP8A2
ATP8B2
ATP8B3
PITPNM3
SGMS2
ATP10D
ATP9A
PCTP
PITPNM1
PLSCR3
SLC27A5
ARFGAP1
PLD4
SGMS1
ATP8B4
CHPT1
PLSCR4
ATP10B
PITPNM2
PLD6
PEBP4
PLSCR2
PLA2G2C
PLSCR5
RARS1
CYP26A1
CYP2C8
CYP3A5
CYP26B1
CYP26C1
CYP3A7
CYP2C18
CYP2S1
CYP2W1
ASAH1
ILVBL
CD1D
CD1C
LBP
NPC2
PIGA
GM2A
GPAA1
PIGK
PIGQ
PIGT
GBA2
PIGB
CD1A
PIGN
PIGO
PIGS
PIGM
PIGV
B3GNT5
CD1B
PIGG
PIGH
PIGL
CD1E
PIGF
PIGW
B3GALT5
PIGC
PIGP
PIGU
GBGT1
PLEKHA8
PIGY
PIGZ
CPTP
GLTP
PIGX
GLTPD2
PLEKHA8P1
IKBKB
KIT
MDM2
EP300
SMAD4
CDK2
CHEK1
CTSB
DBH
GRIN2A
HSPB1
XIAP
ADK
B2M
CA2
EIF4E
GRIN1
HSD11B1
CTSK
ECE1
PDPK1
PRKD1
GFAP
GLUL
ITGA4
SLC11A2
ARSA
BACE1
CTSL
GRK2
GRM5
KAT2B
KCNJ5
RYR1
SETD2
SLC18A2
TYMP
ALAD
CASP2
CSK
CYP27B1
DHODH
FECH
GATA1
MC4R
PTGDR
PTHLH
SLC6A2
STS
ALPI
CCKAR
CCL11
CXCL12
DRD4
ERCC1
GCGR
PDE4A
PDE5A
QDPR
RBP4
TAT
XRCC1
ADORA3
CCKBR
CPOX
EGR1
HMBS
RNASEL
STAR
AMBP
CCL5
CCR1
DRD3
G6PC1
NAGLU
NR1I2
PDE3B
TREH
AMPD3
FBP2
HRH3
NPY5R
PYGB
ADAMTSL1
NTS
OPRD1
OPRK1
TTF2
ACER2
GTF3A
ZKSCAN7
ACER1
INTS3
NPFF
PDF
CYP4F22
S1PR4
HACL1
MAPK11
SRC
TNFRSF10B
TNFRSF10A
TNFSF10
FBN1
KDSR
HSD17B12
BID
IVL
DEGS2
LORICRIN
ACER3
HSD17B3
CERS2
CERS4
HSDL1
GBA1
SFTA3
SPHK1
PIK3CG
RAC1
PLCD1
SPTLC1
AGPS
ANP32A
PTPA
S1PR3
GPBAR1
PSMC6
TFPT
MMP2
RELA
BCL2L1
NLRP3
MYLK
PRKAA1
DNMT1
SHC1
CD4
ELK1
CFLAR
PCAT2
IRF1
MAP2K4
ALPL
SLC30A1
FOXP2
ANPEP
MIR145
DUSP6
TBXT
TP73
POLK
PCAT1
MAOA
GAS5
OLR1
CXCL9
ATF6
ETS1
CYP1A1
HTT
CTSD
NGF
PRMT1
SLC5A1
MEG8
SULT1C4
ADRB2
MIRLET7A1
YY1
QKI
DSCAM-AS1
C1D
TGS1
SI
IL1A
EGF
TYMS
CCNA2
CCNB1
LIF
CASP1
ABCA1
CARD16
MT-CO1
MVK
BAK1
DNTT
VCP
MT-CO2
SULT2B1
TAS2R5
TAS2R39
PAOX
ALPG
PHKA2
CTRL
MET
CASP7
GRM2
MIR320A
MIR221
DHFR
EDN1
GABPA
TAS2R4
XIST
MIR146A
MIR155
MIR214
MIR6746
GSS
MLF2
SLC2A1
ENOX2
CAPN1
SLC16A1
CGB5
MMP14
CYP11A1
KEAP1
RUNX2
ATF3
RNASE1
WWTR1
INTS2
PDGFRB
CSNK2A1
ALDH1A1
APEX1
GDF15
SULT1A1
SERPINA1
HGF
GLUD1
MMP7
SULT1E1
SERPINC1
RPSA
PPIG
DUSP19
HRAS
F10
SYK
FOLR1
MAPK9
ITGAM
PLCG1
IGFBP3
MMP12
SLC19A1
ARG2
IRS2
BMP6
HDC
NAT1
FCER1A
LCP2
PTGES3
TRPV3
NAT2
GAST
MS4A2
SLCO2B1
CSN1S1
IPMK
LOC110596866
FLT3
NOTCH1
ACE2
ESR2
CDC25C
PTK2
SLC2A3
SLC4A1
IL17RA
PPARGC1A
CYP2B6
DDR1
HNRNPA2B1
NR1I3
TFF1
CCL20
GSTM1
ITIH4
LYVE1
ELAVL1
ITPKB
ITPKA
GSTT1
MIAT
MIRLET7C
ERVK-6
UHRF1
AHR
PRKAB1
EFNA1
CYP1A2
BIRC5
TERT
TIMP2
CLU
CDKN2A
ERBB3
MYH7
LOC110467515
IL12B
NEU1
CDK6
DYRK1A
TOP1
PTK2B
MCL1
EPHA1
ADAMTS1
SLC39A4
BACH1
MIR485
TGFB2
CASP14
TNNI3
PGD
SP7
SLPI
BGLAP
GAS1
CSF2
PRG2
PRKCD
KRT18
RARB
HMGB1
PRKCE
SP1
ELP1
MAP3K14
CARMN
SLC9A1
MGMT
COIL
PSMD9
EGLN1
APAF1
F3
PRKCB
PRKCH
SLC2A4
KCNJ11
DHFR2
CSNK2A2
FGF2
MIR98
PIK3R1
HSP90AA1
FOXO3
G3BP1
MIR146B
ZAP70
HBG2
TFPI2
MIR181D
FOXO1
DES
HSPA4
PPP1R12A
PTPN11
RASA1
JAG1
HSPA8
CSF3
IFI27
MIR181A1
LYN
INHA
SCUBE2
MSBP1
DNMT3A
MTHFR
IAPP
MUC5AC
NEAT1
ICAM1
ACHE
CYP2D6
PIK3CB
SIRT3
HNF1A
SLC17A5
CYP2C19
HRG
SLCO1B3
RETN
UGT1A4
FOSB
JUNB
RASA2
SCG5
BCL2L15
PWAR4
EZH2
SMAD3
DNMT3B
SMAD2
CBL
FLT1
GSK3B
ACACA
GGT1
HDAC3
PRKAA2
PRNP
TNNT2
TRAF6
CASP4
CCN2
PRTN3
BAD
IL13
ACP3
BMI1
EEF1A1
WIF1
AIP
TNNC1
VASP
AATF
FUT7
XAF1
MYL12B
CCDC152
MIR125A
MIR34A
MIR210
CFTR-AS1
LINC02643
LOC107880064
SNORD24
SNORD26
MTOR
CHEK2
RET
ADAM10
CDK5
JAK1
JAK2
ITGB3
PSEN1
PTEN
AGTR1
IDH2
PAK1
PLK1
TLR3
FN1
GAPDH
IL2RA
JAK3
MAP3K7
RARA
SLC12A2
SLC6A3
TFRC
CACNA1H
DPP4
EIF2AK3
IGF2
IRAK1
ITGB1
MLH1
PIM1
CCND2
MAP3K5
MITF
BRCA2
CCR5
CDC25A
ENG
ERN1
FYN
IL1R1
IL2RG
ITGA5
LRP1
MSN
PIN1
RDX
SLC40A1
WNT1
ACAN
ATF4
CDH11
F2R
IDO1
MAD1L1
MAP2K6
MAPK13
PITX2
POR
RPS6KA5
TRAF3
UBE2N
XBP1
ADM
C5AR1
DIABLO
EIF4EBP1
ETV6
EZR
HRH1
IKBKE
IRF3
KLK2
LCN2
NR4A2
PDX1
PML
SKP2
TCF7L2
TGM1
C5
GCLC
GPD1
LRPAP1
NRP2
RHOB
SLC31A1
SMAD1
SMAD7
UGCG
VTN
A4GALT
ACP1
APBB1
CALCA
CDKN2C
CXCL1
F2RL3
RNF2
SFRP1
SRF
UGT8
CDKN3
GRK1
HSPA1L
IGFBP5
KRT13
NDUFS4
PTPN3
SNCG
UCP3
ALOX15B
FCGR1A
ID1
RAD52
RECK
UBE3C
UGT1A10
BBC3
BCL2L2
CPM
DCXR
DDAH2
PPP1R13L
CHRNA9
CXCL5
ELF3
MRC1
PTGER1
RGS10
RGS4
SMN1
SMN2
FUT4
PPP1R15A
RGS14
B4GALT6
BLZF1
CARD10
CLEC4A
CSN3
RHOD
ATG4C
AVEN
CGAS
H1-1
HBP1
MARCO
ARL6IP5
BRF2
SHCBP1
KCNQ1OT1
TUG1
DELEC1
MIR140
MIR21
MIR10B
MIR122
MIR126
MIR192
MIR211
MIR34C
RMST
MIR100
MIR27B
MIR29B1
MIR93
MIRLET7I
MIR148A
MIR15B
MIR181C
MIR208B
MIR212
MIRLET7B
MIR151A
MIR205
MIR215
MIR30A
MIR33A
MIR381
MIR33B
FMR1-AS1
MIR1-1
MIR30D
MIR494
HMMR-AS1
LINCMD1
MIR2861
MIR500A
MIR1915
MIR2355
MIR520G
MIR4516
SLX1A-SULT1A3
SNAI3-AS1
MIR758
CALCRL-AS1
TMEM44-AS1
MIR1972-1
MIR3651
MIR4284
MIR7706
MIR1246
MIR4281
MIR4306
MIR1973
MIR548O2
TTPA
SEC14L2
CSNK2B
FLNA
CYP19A1
ESRRB
MDS2
PLCG2
CYBB
LRRK2
MST1R
NR3C1
PLG
NME1
SPP1
TFAM
NRF1
PDIA3
SIRT6
GNE
NUCKS1
HTN3
IRX2-DT
MIR498
LINC01191
THORLNC
